# Supplementary material for: Aberrant fragmentomic features of circulating cell-free mitochondrial DNA as novel biomarkers for multi-cancer detection
Source: EMBO Mol Med. 2024 Oct 30;16(12):3169–83. doi: 10.1038/s44321-024-00163-6 (PMC11628560; doi:10.1038/s44321-024-00163-6)
Supplement: Supplementary file 1 — Table EV1 [file 44321_2024_163_MOESM1_ESM.xlsx]

## Sheet: Table EV1
Table EV1 | Summary of tumor-derived somatic mutations and germline variants in 40 patients with hepatocellular carcinoma.
Substitution types (n, %)	Tumor-derived somatic mutations (n = 138)	Germline variants (n = 1192)
TH > CH	24 (17.39%)	390 (32.72%)
TL > CL	30 (21.74%)	284 (23.82%)
CH > TH	46 (33.33%)	192 (16.11%)
CL > TL	21 (15.22%)	262 (21.98%)
Other	17 (12.32%)	64 (5.37%)
Heteroplasmy level in plasma (Median [MIN, MAX])	0.02465 (0.0104 - 0.3035)	0.98250 (0.9607 - 1.0000)
Heteroplasmy level in tumor tissue (Median [MIN, MAX])	0.02430 (0.0108 - 0.3029)	0.99030 (0.9896 - 1.0000)
