# Supplementary material for: Aberrant fragmentomic features of circulating cell-free mitochondrial DNA as novel biomarkers for multi-cancer detection
Source: EMBO Mol Med. 2024 Oct 30;16(12):3169–83. doi: 10.1038/s44321-024-00163-6 (PMC11628560; doi:10.1038/s44321-024-00163-6)
Supplement: Supplementary file 2 — Table EV2 [file 44321_2024_163_MOESM2_ESM.xlsx]

## Sheet: Table EV2
Table EV2 | MEFI performance for cancer detection.
	Cohort	No. of Cancer	No. of Control	AUC (95%CI)	Sensitivity (95%CI)	Specificity (95%CI)
Internal validation cohort	MT vs. HC	258	75	0.9845 (0.9736 - 0.9954)	90.31% (86.09% - 93.35%)	90.67% (81.97% - 95.41%)
	MT vs. BT	258	55	0.9446 (0.9160 - 0.9731)	81.78% (76.62% - 86.02%)	90.91% (80.42% - 96.05%)
	MT vs. INF	258	85	0.9597 (0.9394 - 0.9800)	77.91% (72.46% - 82.54%)	96.47% (90.13% - 99.04%)
External validation cohort	MT vs. HC	359	120	0.9796 (0.9677 - 0.9914)	94.71% (91.88% - 96.59%)	90.83% (84.33% - 94.80%)
	MT vs. BT	359	30	0.9322 (0.8938 - 0.9706)	81.06% (76.68% - 84.77%)	86.67% (70.32% - 94.69%)
	MT vs. INF	359	120	0.9531 (0.9348 - 0.9714)	79.94% (75.50% - 83.76%)	91.67% (85.34% - 95.41%)
Abbreviations: MT, malignant tumor; HC, healthy control; BT, benign tumors; INF, inflammation; AUC, area under the curve.
