# Supplementary material for: Aberrant fragmentomic features of circulating cell-free mitochondrial DNA as novel biomarkers for multi-cancer detection
Source: EMBO Mol Med. 2024 Oct 30;16(12):3169–83. doi: 10.1038/s44321-024-00163-6 (PMC11628560; doi:10.1038/s44321-024-00163-6)
Supplement: Supplementary file 3 — Table EV3 [file 44321_2024_163_MOESM3_ESM.xlsx]

## Sheet: Table EV3
Table EV3 | MEFI performance for detecting patients with different tumor stages.
Tumor stage	Internal validation cohort		External validation cohort
	n	Sensitivity (95%CI)	n	Sensitivity (95%CI)
NSCLC
Ⅰ	31	83.87% (67.37% - 92.91%)	46	86.96% (74.33% - 93.88%)
Ⅱ	6	83.33% (43.65% - 99.15%)	6	100.00% (60.97% - 100.00%)
Ⅲ	14	92.86% (68.53% - 99.63%)	20	100.00% (83.89% - 100.00%)
Ⅳ	9	100.00% (70.09% - 100.00%)	23	100.00% (85.69% - 100.00%)
HCC
0	7	71.43% (35.89% - 94.92%)	7	85.71% (48.69% - 99.27%)
A	35	85.71% (70.62% - 93.74%)	50	98.00% (89.50% - 99.90%)
B	9	88.89% (56.50% - 99.43%)	22	100.00% (85.13% - 100.00%)
C	10	90.00% (59.58% - 99.49%)	18	100.00% (82.41% - 100.00%)
D	2	100.00% (17.77% - 100.00%)	3	100.00% (43.85% - 100.00%)
CRC
Ⅰ	7	100.00% (64.57% - 100.00%)	9	88.89% (56.5% - 99.43%)
Ⅱ	16	100.00% (80.64% - 100.00%)	25	92.00% (75.03% - 98.58%)
Ⅲ	11	100.00% (74.12% - 100.00%)	37	100.00% (90.59% - 100.00%)
Ⅳ	12	100.00% (75.75% - 100.00%)	16	100.00% (80.64% - 100.00%)
SOC
Ⅰ	15	86.67% (62.12% - 97.63%)	7	100.00% (64.57% - 100.00%)
Ⅱ	4	75.00% (30.06% - 98.72%)	4	100.00% (51.01% - 100.00%)
Ⅲ	22	95.45% (78.20% - 99.77%)	14	100.00% (78.47% - 100.00%)
Ⅳ	7	100.00% (64.57% - 100.00%)	9	100.00% (70.09% - 100.00%)
BC
Ⅰ	6	66.67% (30.00% - 94.08%)	5	80.00% (37.55% - 98.97%)
Ⅱ	14	85.71% (60.06% - 97.46%)	13	84.62% (57.77% - 97.27%)
Ⅲ	2	100.00% (17.77% - 100.00%)	1	100.00% (5.13% - 100.00%)
Ⅳ	3	100.00% (43.85% - 100.00%)	3	100.00% (43.85% - 100.00%)
ccRCC
Ⅰ	6	83.33% (43.65% - 99.15%)	8	75.00% (40.93% - 95.56%)
Ⅱ	3	100.00% (43.85% - 100.00%)	7	85.71% (48.69% - 99.27%)
Ⅲ	5	100.00% (56.55% - 100.00%)	4	100.00% (51.01% - 100.00%)
Ⅳ	2	100.00% (17.77% - 100.00%)	2	100.00% (17.77% - 100.00%)
Note: The staging classification of NSCLC, CRC, BC, and ccRCC relies on the TNM staging system developed by the American Joint Committee on Cancer (AJCC). The stratification of HCC follows the Barcelona Clinic Liver Cancer (BCLC) staging system. The staging classification of SOC is guided by the International Federation of Gynecology and Obstetrics (FIGO) guidelines.
Abbreviations: NA, not applicable; NSCLC, non-small cell lung cancer; CRC, colorectal cancer; BC, breast cancer; ccRCC, clear cell renal cell carcinoma; HCC, hepatocellular carcinoma; SOC, serous ovarian cancer.
