# Supplementary material for: Aberrant fragmentomic features of circulating cell-free mitochondrial DNA as novel biomarkers for multi-cancer detection
Source: EMBO Mol Med. 2024 Oct 30;16(12):3169–83. doi: 10.1038/s44321-024-00163-6 (PMC11628560; doi:10.1038/s44321-024-00163-6)
Supplement: Supplementary file 4 — Table EV4 [file 44321_2024_163_MOESM4_ESM.xlsx]

## Sheet: Table EV4
Table EV4 | MEFI performance for cancer detection using leave one batch out cross-validation.
Sequencing batch	Cohort	No. of Cancer	No. of Control	AUC (95%CI)
1	MT vs. HC	86	20	0.9994 (0.9975 - 1.0000)
	MT vs. BT	86	18	0.9567 (0.9071 - 1.0000)
	MT vs. INF	86	31	0.9672 (0.9407 - 0.9936)
2	MT vs. HC	75	27	0.9951 (0.9848 - 1.0000)
	MT vs. BT	75	16	0.9813 (0.9588 - 1.0000)
	MT vs. INF	75	34	0.9390 (0.8950 - 0.9830)
3	MT vs. HC	83	27	0.9987 (0.9956 - 1.0000)
	MT vs. BT	83	11	0.9677 (0.9259 - 1.0000)
	MT vs. INF	83	31	0.9627 (0.9322 - 0.9932)
Abbreviations: MT, malignant tumor; HC, healthy control; BT, benign tumors; INF, inflammation; AUC, area under the curve.
