# Supplementary material for: Aberrant fragmentomic features of circulating cell-free mitochondrial DNA as novel biomarkers for multi-cancer detection
Source: EMBO Mol Med. 2024 Oct 30;16(12):3169–83. doi: 10.1038/s44321-024-00163-6 (PMC11628560; doi:10.1038/s44321-024-00163-6)
Supplement: Supplementary file 5 — Table EV5 [file 44321_2024_163_MOESM5_ESM.xlsx]

## Sheet: Table EV5
Table EV5 | MEFI performance for tissue-of-origin classification.
			Top prediction		Top two predictions
	Cancer Type	Actual Patients	Patients	Accuracy	Patients	Accuracy
Internal validation cohort	NSCLC	50	49	0.98	50	1
	HCC	53	49	0.924528	51	0.962264
	CRC	46	38	0.826087	44	0.956522
	SOC	42	36	0.857143	41	0.97619
	BC	17	14	0.823529	16	0.941176
	ccRCC	15	13	0.866667	14	0.933333
	All	223	199	0.892377	216	0.96861
External validation cohort	NSCLC	74	71	0.959459	73	0.986486
	HCC	89	76	0.853933	86	0.966292
	CRC	74	65	0.878378	70	0.945946
	SOC	31	26	0.83871	30	0.967742
	BC	15	11	0.733333	14	0.933333
	ccRCC	15	13	0.866667	14	0.933333
	All	298	262	0.879195	287	0.963087
Abbreviations: NSCLC, non-small cell lung cancer; HCC, hepatocellular carcinoma; CRC, colorectal cancer; SOC, serous ovarian cancer; BC, breast cancer; ccRCC, clear cell renal cell carcinoma.
