# Supplementary material for: Aberrant fragmentomic features of circulating cell-free mitochondrial DNA as novel biomarkers for multi-cancer detection
Source: EMBO Mol Med. 2024 Oct 30;16(12):3169–83. doi: 10.1038/s44321-024-00163-6 (PMC11628560; doi:10.1038/s44321-024-00163-6)
Supplement: Supplementary file 6 — Table EV6 [file 44321_2024_163_MOESM6_ESM.xlsx]

## Sheet: Table EV6
Table EV6 | Demographic and clinicopathological characteristics of individuals from Xijing Hospital.
Disease type	No. of patients	Age (years)	Sex (n, %)		Stage (n, %)
		(Median [MIN, MAX] )	Male	Female	Early stage	Late stage
Malignant tumor	518	57.0 [30, 84]	239 (46.1%)	279 (53.9%)	278 (53.7%)	240 (46.3%)
Non-small cell lung cancer	120	62.5 [37, 81]	66 (55.0%)	54 (45.0%)	65 (54.2%)	55 (45.8%)
Adenocarcinoma	78	56.0 [37, 81]	31 (39.7%)	47 (60.3%)	48 (61.5%)	30 (38.5%)
Squamous cell carcinoma	42	66.0 [44, 74]	35 (83.3%)	7 (16.7%)	17 (40.5%)	25 (59.5%)
Hepatocellular carcinoma	126	57.5 [36, 77]	96 (76.2%)	30 (23.8%)	79 (62.7%)	47 (37.3%)
Colorectal cancer	92	58.0 [36, 84]	52 (56.5%)	40 (43.5%)	40 (43.5%)	52 (56.5%)
Serous ovarian cancer	97	57.0 [31, 81]	NA	97 (100.0%)	37 (38.1%)	60 (61.9%)
Breast cancer	50	50.5 [35, 84]	NA	50 (100.0%)	36 (72.0%)	14 (28.0%)
Clear cell renal cell carcinoma	33	57.0 [30, 74]	25 (75.8%)	8 (24.2%)	21 (63.6%)	12 (36.4%)
Benign tumor	110	56.0 [25, 78]	36 (32.7%)	74 (67.3%)	NA	NA
Benign lung tumor	30	56.0 [25, 76]	15 (50.0%)	15 (50.0%)
Benign colonic neoplasm	30	56.0 [41, 77]	21 (70.0%)	9 (30.0%)
Benign ovarian tumor	50	54.0 [30, 78]	NA	50 (100.0%)
Inflammatory diseases	170	49.5 [19, 92]	120 (70.6%)	50 (29.4%)	NA	NA
Pneumonia	40	60.0 [22, 92]	26 (65.0%)	14 (35.0%)
Inflammatory bowel disease	30	51.5 [19, 84]	21 (70.0%)	9 (30.0%)
Hepatitis B	100	49.0 [25, 92]	73 (73.0%)	27 (27.0%)
Healthy control	180	54.0 [19, 80]	117 (65.0%)	63 (35.0%)	NA	NA
Note: The staging classification of NSCLC, CRC, BC, and ccRCC relies on the TNM staging system developed by the American Joint Committee on Cancer (AJCC), wherein early-stage includes stages I – II, and late-stage includes stages III – IV. The stratification of HCC follows the Barcelona Clinic Liver Cancer (BCLC) staging system, where early-stage HCC is defined as stages 0 – A and late-stage HCC …
