# Supplementary material for: Aberrant fragmentomic features of circulating cell-free mitochondrial DNA as novel biomarkers for multi-cancer detection
Source: EMBO Mol Med. 2024 Oct 30;16(12):3169–83. doi: 10.1038/s44321-024-00163-6 (PMC11628560; doi:10.1038/s44321-024-00163-6)
Supplement: Supplementary file 7 — Table EV7 [file 44321_2024_163_MOESM7_ESM.xlsx]

## Sheet: Table EV7
Table EV7 | Demographic and clinicopathological characteristics of individuals from Tangdu Hospital.
Disease type	No. of patients	Age (years)	Sex (n, %)		Stage (n, %)
		(Median [MIN, MAX] )	Male	Female	Early stage	Late stage
Malignant tumor	359	58.0 [27, 83]	202 (56.3%)	157 (43.7%)	187 (52.1%)	172 (47.9%)
Non-small cell lung cancer	95	58.0 [27, 83]	59 (62.1%)	36 (37.9%)	52 (54.7%)	43 (45.3%)
Adenocarcinoma	56	58.0 [27, 83]	27 (48.2%)	29 (51.8%)	29 (51.8%)	27 (48.2%)
Squamous cell carcinoma	39	58.0 [42, 82]	32 (82.1%)	7 (18.0%)	23 (59.0%)	16 (41.0%)
Hepatocellular carcinoma	100	57.0 [31, 81]	76 (76.0%)	24 (24.0%)	57 (57.0%)	43 (43.0%)
Colorectal cancer	87	60.0 [28, 82]	54 (62.1%)	33 (37.9%)	34 (39.1%)	53 (60.9%)
Serous ovarian cancer	34	57.0 [30, 72]	NA	34 (100.0%)	11 (32.4%)	23 (67.7%)
Breast cancer	22	53.0 [39, 71]	NA	22 (100.0%)	18 (81.8%)	4 (18.2%)
Clear cell renal cell carcinoma	21	64.0 [31, 72]	13 (61.9%)	8 (38.1%)	15 (71.4%)	6 (28.6%)
Benign tumor	30	54.0 [30, 75]	14 (46.7%)	16 (53.3%)	NA	NA
Benign lung tumor	10	57.0 [31, 75]	6 (60.0%)	4 (40.0%)
Benign colonic neoplasm	12	56.5 [39, 74]	8 (66.7%)	4 (33.3%)
Benign ovarian tumor	8	49.0 [30, 62]	NA	8 (100.0%)
Inflammatory diseases	120	50.5 [23, 96]	86 (71.7%)	34 (28.3%)	NA	NA
Pneumonia	30	64.5 [23, 96]	20 (66.7%)	10 (33.3%)
Inflammatory bowel disease	10	47.5 [31, 77]	7 (70.0%)	3 (30.0%)
Hepatitis B	80	48.5 [24, 71]	59 (73.8%)	21 (26.2%)
Healthy control	120	52.5 [20, 80]	75 (62.5%)	45 (37.5%)	NA	NA
Note: The staging classification of NSCLC, CRC, BC, and ccRCC relies on the TNM staging system developed by the American Joint Committee on Cancer (AJCC), wherein early-stage includes stages I – II, and late-stage includes stages III – IV. The stratification of HCC follows the Barcelona Clinic Liver Cancer (BCLC) staging system, where early-stage HCC is defined as stages 0 – A and late-stage HCC …
