# Supplementary material for: Aberrant fragmentomic features of circulating cell-free mitochondrial DNA as novel biomarkers for multi-cancer detection
Source: EMBO Mol Med. 2024 Oct 30;16(12):3169–83. doi: 10.1038/s44321-024-00163-6 (PMC11628560; doi:10.1038/s44321-024-00163-6)
Supplement: Supplementary file 8 — Table EV8 [file 44321_2024_163_MOESM8_ESM.xlsx]

## Sheet: Table EV8
Table EV8 | Summary of capture-based mtDNA sequencing data.
Subjects	No. of patients	Specimen types	No. of samples	Average number of total reads	Average mtDNA depth	Average Q30	Average mtDNA mapping rate
HCC	226*	Plasma	226	13850461	3711	0.9269	0.2873
		Fresh tumor tissue	40	9701715	5938	0.9323	0.637
		Adjacent non-tumor	40	8962550	5324	0.9308	0.6103
		PBMC	40	9264812	4234	0.9216	0.5255
NSCLC	215	Plasma	215	12144308	4010	0.9267	0.3233
CRC	179	Plasma	179	11789645	3749	0.9242	0.3147
SOC	131	Plasma	131	12275447	4199	0.9387	0.3016
BC	72	Plasma	72	11476278	4000	0.934	0.2983
ccRCC	54	Plasma	54	10934672	3717	0.9309	0.3205
BLT	40	Plasma	40	13376890	4379	0.9387	0.3397
BCN	42	Plasma	42	11232645	3833	0.9276	0.2898
BOT	58	Plasma	58	12987132	3814	0.9342	0.3362
HB	180	Plasma	180	11961531	4215	0.9225	0.3006
PN	70	Plasma	70	11013812	3729	0.9334	0.3319
IBD	40	Plasma	40	10634936	3615	0.9256	0.3154
HC	300	Plasma	300	11373800	3461	0.9444	0.2853
Abbreviations: HCC, hepatocellular carcinoma; NSCLC, non-small cell lung cancer; CRC, colorectal cancer; SOC,serous ovarian cancer; BC, breast cancer; ccRCC, clear cell renal cell carcinoma; BLT, benign lung tumors; BCN, benign colonic neoplasm; BOT, benign ovarian tumor; HB, hepatitis B; PN, pneumonia; IBD, inflammatory bowel disease. HC, healthy control. *Fresh tumor tissue, adjacent non-tumor …
