# Supplementary material for: Aberrant fragmentomic features of circulating cell-free mitochondrial DNA as novel biomarkers for multi-cancer detection
Source: EMBO Mol Med. 2024 Oct 30;16(12):3169–83. doi: 10.1038/s44321-024-00163-6 (PMC11628560; doi:10.1038/s44321-024-00163-6)
Supplement: Supplementary file 9 — Table EV9 [file 44321_2024_163_MOESM9_ESM.xlsx]

## Sheet: Table EV9
Table EV9 | Summary of whole genome sequencing data.
Subjects	No. of patients	Specimen types	No. of samples	Average number of total reads	Average nDNA (mtDNA) depth	Average mtDNA coverage	Average Q30
HCC	30	Plasma	30	152987154	13.60 (78.91)	1	0.9325
BOT	30	Plasma	30	124186415	10.98 (59.84)	1	0.9274
HB	30	Plasma	30	132178567	11.72 (61.19)	1	0.9298
HC	30	Plasma	30	101357859	8.93 (71.91)	1	0.9241
Abbreviations: HCC, hepatocellular carcinoma; BOT, benign ovarian tumor; HB, hepatitis B; HC, healthy control.
