# Supplementary material for: Aberrant fragmentomic features of circulating cell-free mitochondrial DNA as novel biomarkers for multi-cancer detection
Source: EMBO Mol Med. 2024 Oct 30;16(12):3169–83. doi: 10.1038/s44321-024-00163-6 (PMC11628560; doi:10.1038/s44321-024-00163-6)
Supplement: Supplementary file 12 — Dataset EV1 [file 44321_2024_163_MOESM12_ESM.xlsx]

## Sheet: Dataset EV1
Dataset EV1 | Batch design.
Samplename	Disease type	Cohort	Hospital	Tumor stage	Age (years)	Sex	DNA extraction		Library construction			Capture-based mtDNA sequencing
							Experimental batch	Elution volume (μL)	Experimental batch	PCR amplification cycle	Elution volume (μL)	Capture system	Experimental batch	PCR amplification cycle	Sequencing batch
XJHC001	HC	Internal validation cohort	Xijing	NA	58	Male	1	60	1	12	80	1	1	20	1
XJHC002	HC	Internal validation cohort	Xijing	NA	35	Female	1	60	1	12	80	1	1	20	1
XJHC003	HC	Baseline HC	Xijing	NA	27	Female	1	60	1	12	80	1	1	20	1
XJHC004	HC	Internal validation cohort	Xijing	NA	31	Female	1	60	1	12	80	1	1	20	1
XJHC005	HC	Internal validation cohort	Xijing	NA	70	Male	1	60	1	12	80	1	1	20	1
XJHB001	HB	Training cohort	Xijing	NA	34	Male	1	60	1	12	80	1	1	20	1
XJHB002	HB	Internal validation cohort	Xijing	NA	45	Male	1	60	1	12	80	1	1	20	1
XJHB003	HB	Internal validation cohort	Xijing	NA	54	Male	1	60	1	12	80	1	1	20	1
XJHB004	HB	Internal validation cohort	Xijing	NA	49	Male	1	60	1	12	80	1	1	20	1
XJBOT001	BOT	Internal validation cohort	Xijing	NA	65	Female	1	60	1	12	80	1	1	20	1
XJBOT002	BOT	Training cohort	Xijing	NA	68	Female	1	60	1	12	80	2	1	20	1
XJHCC001	HCC	Internal validation cohort	Xijing	A	63	Male	1	60	1	12	80	2	1	20	1
XJHCC002	HCC	Internal validation cohort	Xijing	B	50	Male	1	60	1	12	80	2	1	20	1
XJHCC003	HCC	Internal validation cohort	Xijing	A	51	Male	1	60	1	12	80	2	1	20	1
XJHCC004	HCC	Training cohort	Xijing	D	66	Male	1	60	1	12	80	2	1	20	1
XJHCC005	HCC	Training cohort	Xijing	0	58	Male	1	60	1	12	80	2	1	20	1
XJBC001	BC	Training cohort	Xijing	Ⅱ	44	Female	1	60	1	12	80	2	1	20	1
XJSOC001	SOC	Internal validation cohort	Xijing	Ⅰ	55	Female	1	60	1	12	80	2	1	20	1
XJSOC002	SOC	Training cohort	Xijing	Ⅱ	52	Female	1	60	1	12	80	2	1	20	1
XJSOC003	SOC	Internal validation cohort	Xijing	Ⅳ	70	Female	1	60	1	12	80	2	1	20	1
XJSOC004	SOC	Training cohort	Xijing	Ⅳ	54	Female	1	60	1	12	80	3	1	20	1
XJHB005	HB	Internal validation cohort	Xijing	NA	47	Male	1	60	1	12	80	3	1	20	1
XJHC006	HC	Training cohort	Xijing	NA	71	Male	1	60	1	12	80	3	1	20	1
XJHC007	HC	Training cohort	Xijing	NA	54	Male	1	60	1	12	80	3	1	20	1
XJNSCLC001	NSCLC	Training cohort	Xijing	Ⅰ	57	Male	2	60	1	12	80	3	1	20	1
XJNSCLC002	NSCLC	Training cohort	Xijing	Ⅲ	71	Female	2	60	1	12	80	3	1	20	1
XJNSCLC003	NSCLC	Training cohort	Xijing	Ⅳ	49	Female	2	60	1	12	80	3	1	20	1
XJNSCLC004	NSCLC	Training cohort	Xijing	Ⅰ	69	Male	2	60	1	12	80	3	1	20	1
XJNSCLC005	NSCLC	Internal validation cohort	Xijing	Ⅰ	81	Female	2	60	1	12	80	3	1	20	1
XJNSCLC006	NSCLC	Internal validation cohort	Xijing	Ⅳ	72	Male	2	60	1	12	80	3	1	20	1
XJBLT001	BLT	Internal validation cohort	Xijing	NA	48	Male	2	60	1	12	80	4	1	20	1
XJBLT002	BLT	Internal validation cohort	Xijing	NA	58	Female	2	60	1	12	80	4	1	20	1
XJBOT003	BOT	Training cohort	Xijing	NA	30	Female	2	60	1	12	80	4	1	20	1
XJBOT004	BOT	Internal validation cohort	Xijing	NA	31	Female	2	60	1	12	80	4	1	20	1
XJCCRCC001	ccRCC	Internal validation cohort	Xijing	Ⅲ	57	Male	2	60	1	12	80	4	1	20	1
XJCCRCC002	ccRCC	Training cohort	Xijing	Ⅳ	55	Male	2	60	1	12	80	4	1	20	1
XJCCRCC003	ccRCC	Training cohort	Xijing	Ⅰ	52	Male	2	60	1	12	80	4	1	20	1
XJSOC005	SOC	Training cohort	Xijing	Ⅱ	48	Female	2	60	1	12	80	4	1	20	1
XJSOC006	SOC	Internal validation cohort	Xijing	Ⅲ	55	Female	2	60	1	12	80	4	1	20	1
XJSOC007	SOC	Internal validation cohort	Xijing	Ⅰ	51	Female	2	60	1	12	80	4	1	20	1
XJPN001	PN	Internal validation cohort	Xijing	NA	60	Male	2	60	1	12	80	5	1	20	1
XJPN002	PN	Internal validation cohort	Xijing	NA	72	Male	2	60	1	12	80	5	1	20	1
XJPN003	PN	Training cohort	Xijing	NA	75	Male	2	60	1	12	80	5	1	20	1
XJHC008	HC	Training cohort	Xijing	NA	56	Female	2	60	1	12	80	5	1	20	1
XJHC009	HC	Baseline HC	Xijing	NA	31	Male	2	60	1	12	80	5	1	20	1
XJHC010	HC	Training cohort	Xijing	NA	50	Male	2	60	1	12	80	5	1	20	1
XJHC011	HC	Internal validation cohort	Xijing	NA	64	Male	2	60	1	12	80	5	1	20	1
XJHC012	HC	Training cohort	Xijing	NA	51	Male	2	60	1	12	80	5	1	20	1
XJBCN001	BCN	Internal validation cohort	Xijing	NA	64	Female	3	60	1	12	80	5	1	20	1
XJBCN002	BCN	Training cohort	Xijing	NA	56	Male	3	60	1	12	80	5	1	20	1
XJBOT005	BOT	Internal validation cohort	Xijing	NA	58	Female	3	60	1	12	80	6	1	20	1
XJHCC006	HCC	Training cohort	Xijing	A	58	Male	3	60	1	12	80	6	1	20	1
XJHCC007	HCC	Training cohort	Xijing	A	53	Male	3	60	1	12	80	6	1	20	1
XJBC002	BC	Internal validation cohort	Xijing	Ⅰ	46	Female	3	60	1	12	80	6	1	20	1
XJBC003	BC	Internal validation cohort	Xijing	Ⅱ	48	Female	3	60	1	12	80	6	1	20	1
XJCRC001	CRC	Internal validation cohort	Xijing	Ⅱ	44	Male	3	60	1	12	80	6	1	20	1
XJCRC002	CRC	Internal validation cohort	Xijing	Ⅲ	58	Female	3	60	1	12	80	6	1	20	1
XJCRC003	CRC	Training cohort	Xijing	Ⅲ	82	Male	3	60	1	12	80	6	1	20	1
XJCRC004	CRC	Internal validation cohort	Xijing	Ⅱ	65	Female	3	60	1	12	80	6	1	20	1
XJIBD001	IBD	Training cohort	Xijing	NA	31	Female	3	60	1	12	80	6	1	20	1
XJIBD002	IBD	Training cohort	Xijing	NA	56	Male	3	60	1	12	80	7	1	20	1
XJHB006	HB	Training cohort	Xijing	NA	63	Female	3	60	1	12	80	7	1	20	1
XJHB007	HB	Internal validation cohort	Xijing	NA	41	Male	3	60	1	12	80	7	1	20	1
XJHCC008	HCC	Training cohort	Xijing	A	52	Male	3	60	1	12	80	7	1	20	1
XJHCC009	HCC	Training cohort	Xijing	A	50	Male	3	60	1	12	80	7	1	20	1
XJHCC010	HCC	Internal validation cohort	Xijing	A	63	Male	3	60	1	12	80	7	1	20	1
XJHB008	HB	Internal validation cohort	Xijing	NA	59	Female	3	60	1	12	80	7	1	20	1
XJHB009	HB	Training cohort	Xijing	NA	41	Male	3	60	1	12	80	7	1	20	1
XJHB010	HB	Training cohort	Xijing	NA	27	Male	3	60	1	12	80	7	1	20	1
XJHB011	HB	Training cohort	Xijing	NA	33	Female	3	60	1	12	80	7	1	20	1
XJHB012	HB	Training cohort	Xijing	NA	76	Female	3	60	1	12	80	8	1	20	1
XJHCC011	HCC	Internal validation cohort	Xijing	A	62	Male	3	60	1	12	80	8	1	20	1
XJNSCLC007	NSCLC	Internal validation cohort	Xijing	Ⅰ	74	Male	4	60	1	12	80	8	1	20	1
XJNSCLC008	NSCLC	Training cohort	Xijing	Ⅰ	64	Male	4	60	1	12	80	8	1	20	1
XJBOT006	BOT	Internal validation cohort	Xijing	NA	59	Female	4	60	1	12	80	8	1	20	1
XJBOT007	BOT	Internal validation cohort	Xijing	NA	52	Female	4	60	1	12	80	8	1	20	1
XJNSCLC009	NSCLC	Internal validation cohort	Xijing	Ⅳ	46	Female	4	60	1	12	80	8	1	20	1
XJNSCLC010	NSCLC	Internal validation cohort	Xijing	Ⅲ	67	Female	4	60	1	12	80	8	1	20	1
XJNSCLC011	NSCLC	Internal validation cohort	Xijing	Ⅰ	40	Male	4	60	1	12	80	8	1	20	1
XJNSCLC012	NSCLC	Internal validation cohort	Xijing	Ⅱ	61	Male	4	60	1	12	80	8	1	20	1
XJPN004	PN	Internal validation cohort	Xijing	NA	52	Male	4	60	2	12	80	9	1	20	1
XJPN005	PN	Training cohort	Xijing	NA	53	Male	4	60	2	12	80	9	1	20	1
XJPN006	PN	Internal validation cohort	Xijing	NA	31	Male	4	60	2	12	80	9	1	20	1
XJPN007	PN	Internal validation cohort	Xijing	NA	29	Female	4	60	2	12	80	9	1	20	1
XJSOC008	SOC	Internal validation cohort	Xijing	Ⅰ	65	Female	4	60	2	12	80	9	1	20	1
XJSOC009	SOC	Internal validation cohort	Xijing	Ⅱ	59	Female	4	60	2	12	80	9	1	20	1
XJSOC010	SOC	Internal validation cohort	Xijing	Ⅳ	56	Female	4	60	2	12	80	9	1	20	1
XJSOC011	SOC	Internal validation cohort	Xijing	Ⅱ	68	Female	4	60	2	12	80	9	1	20	1
XJSOC012	SOC	Training cohort	Xijing	Ⅱ	50	Female	4	60	2	12	80	9	1	20	1
XJCCRCC004	ccRCC	Training cohort	Xijing	Ⅲ	63	Male	4	60	2	12	80	9	1	20	1
XJCCRCC005	ccRCC	Training cohort	Xijing	Ⅰ	46	Male	4	60	2	12	80	10	1	20	1
XJHC013	HC	Baseline HC	Xijing	NA	39	Male	4	60	2	12	80	10	1	20	1
XJHC014	HC	Training cohort	Xijing	NA	57	Male	4	60	2	12	80	10	1	20	1
XJHC015	HC	Baseline HC	Xijing	NA	59	Male	4	60	2	12	80	10	1	20	1
XJHC016	HC	Internal validation cohort	Xijing	NA	54	Male	4	60	2	12	80	10	1	20	1
XJHC017	HC	Internal validation cohort	Xijing	NA	66	Female	4	60	2	12	80	10	1	20	1
XJBC004	BC	Training cohort	Xijing	Ⅱ	52	Female	5	60	2	12	80	10	1	20	1
XJCRC005	CRC	Internal validation cohort	Xijing	Ⅲ	59	Male	5	60	2	12	80	10	1	20	1
XJCRC006	CRC	Training cohort	Xijing	Ⅱ	68	Female	5	60	2	12	80	10	1	20	1
XJCRC007	CRC	Training cohort	Xijing	Ⅲ	60	Female	5	60	2	12	80	10	1	20	1
XJCRC008	CRC	Training cohort	Xijing	Ⅲ	52	Female	5	60	2	12	80	11	1	20	1
XJHB013	HB	Training cohort	Xijing	NA	59	Male	5	60	2	12	80	11	1	20	1
XJHCC012	HCC	Training cohort	Xijing	B	54	Male	5	60	2	12	80	11	1	20	1
XJHCC013	HCC	Training cohort	Xijing	B	57	Female	5	60	2	12	80	11	1	20	1
XJBOT008	BOT	Internal validation cohort	Xijing	NA	31	Female	5	60	2	12	80	11	1	20	1
XJSOC013	SOC	Internal validation cohort	Xijing	Ⅲ	64	Female	5	60	2	12	80	11	1	20	1
XJBC005	BC	Internal validation cohort	Xijing	Ⅰ	47	Female	5	60	2	12	80	11	1	20	1
XJBC006	BC	Training cohort	Xijing	Ⅱ	52	Female	5	60	2	12	80	11	1	20	1
XJSOC014	SOC	Training cohort	Xijing	Ⅰ	60	Female	5	60	2	12	80	11	1	20	1
XJHB014	HB	Internal validation cohort	Xijing	NA	55	Female	5	60	2	12	80	11	1	20	1
XJHB015	HB	Internal validation cohort	Xijing	NA	51	Male	5	60	2	12	80	12	1	20	1
XJHB016	HB	Internal validation cohort	Xijing	NA	37	Female	5	60	2	12	80	12	1	20	1
XJHC018	HC	Internal validation cohort	Xijing	NA	75	Male	5	60	2	12	80	12	1	20	1
XJHC019	HC	Training cohort	Xijing	NA	67	Male	5	60	2	12	80	12	1	20	1
XJHC020	HC	Internal validation cohort	Xijing	NA	62	Male	5	60	2	12	80	12	1	20	1
XJHC021	HC	Internal validation cohort	Xijing	NA	58	Male	5	60	2	12	80	12	1	20	1
XJHC022	HC	Internal validation cohort	Xijing	NA	48	Male	5	60	2	12	80	12	1	20	1
XJHC023	HC	Training cohort	Xijing	NA	63	Male	5	60	2	12	80	12	1	20	1
XJHC024	HC	Internal validation cohort	Xijing	NA	67	Male	5	60	2	12	80	12	1	20	1
XJHC025	HC	Baseline HC	Xijing	NA	25	Female	5	60	2	12	80	12	1	20	1
XJNSCLC013	NSCLC	Training cohort	Xijing	Ⅲ	63	Male	6	60	2	12	80	13	1	20	1
XJNSCLC014	NSCLC	Training cohort	Xijing	Ⅰ	50	Female	6	60	2	12	80	13	1	20	1
XJNSCLC015	NSCLC	Training cohort	Xijing	Ⅳ	73	Male	6	60	2	12	80	13	1	20	1
XJNSCLC016	NSCLC	Training cohort	Xijing	Ⅳ	61	Male	6	60	2	12	80	13	1	20	1
XJHCC014	HCC	Internal validation cohort	Xijing	0	72	Male	6	60	2	12	80	13	1	20	1
XJHCC015	HCC	Internal validation cohort	Xijing	A	59	Male	6	60	2	12	80	13	1	20	1
XJHCC016	HCC	Training cohort	Xijing	C	40	Female	6	60	2	12	80	13	1	20	1
XJHCC017	HCC	Training cohort	Xijing	0	59	Male	6	60	2	12	80	13	1	20	1
XJPN008	PN	Internal validation cohort	Xijing	NA	73	Male	6	60	2	12	80	13	1	20	1
XJBOT009	BOT	Internal validation cohort	Xijing	NA	61	Female	6	60	2	12	80	13	1	20	1
XJBC007	BC	Internal validation cohort	Xijing	Ⅳ	41	Female	6	60	2	12	80	14	1	20	1
XJBC008	BC	Training cohort	Xijing	Ⅱ	49	Female	6	60	2	12	80	14	1	20	1
XJBC009	BC	Training cohort	Xijing	Ⅱ	73	Female	6	60	2	12	80	14	1	20	1
XJSOC015	SOC	Internal validation cohort	Xijing	Ⅲ	51	Female	6	60	2	12	80	14	1	20	1
XJSOC016	SOC	Training cohort	Xijing	Ⅳ	58	Female	6	60	2	12	80	14	1	20	1
XJSOC017	SOC	Training cohort	Xijing	Ⅲ	52	Female	6	60	2	12	80	14	1	20	1
XJHB017	HB	Training cohort	Xijing	NA	51	Male	6	60	2	12	80	14	1	20	1
XJHB018	HB	Internal validation cohort	Xijing	NA	51	Male	6	60	2	12	80	14	1	20	1
XJHB019	HB	Internal validation cohort	Xijing	NA	42	Male	6	60	2	12	80	14	1	20	1
XJHCC018	HCC	Training cohort	Xijing	A	57	Male	6	60	2	12	80	14	1	20	1
XJHCC019	HCC	Training cohort	Xijing	0	48	Male	6	60	2	12	80	15	1	20	1
XJHCC020	HCC	Internal validation cohort	Xijing	0	48	Male	6	60	2	12	80	15	1	20	1
XJPN009	PN	Internal validation cohort	Xijing	NA	60	Male	6	60	2	12	80	15	1	20	1
XJHB020	HB	Training cohort	Xijing	NA	49	Male	6	60	2	12	80	15	1	20	1
XJBLT003	BLT	Internal validation cohort	Xijing	NA	60	Female	7	60	2	12	80	15	1	20	1
XJBLT004	BLT	Training cohort	Xijing	NA	57	Male	7	60	2	12	80	15	1	20	1
XJNSCLC017	NSCLC	Internal validation cohort	Xijing	Ⅱ	71	Male	7	60	2	12	80	15	1	20	1
XJNSCLC018	NSCLC	Internal validation cohort	Xijing	Ⅰ	57	Male	7	60	2	12	80	15	1	20	1
XJBLT005	BLT	Training cohort	Xijing	NA	69	Male	7	60	2	12	80	15	1	20	1
XJBOT010	BOT	Internal validation cohort	Xijing	NA	41	Female	7	60	2	12	80	15	1	20	1
XJBOT011	BOT	Training cohort	Xijing	NA	37	Female	7	60	2	12	80	16	1	20	1
XJNSCLC019	NSCLC	Internal validation cohort	Xijing	Ⅰ	61	Female	7	60	2	12	80	16	1	20	1
XJNSCLC020	NSCLC	Training cohort	Xijing	Ⅰ	73	Male	7	60	2	12	80	16	1	20	1
XJBC010	BC	Internal validation cohort	Xijing	Ⅱ	61	Female	7	60	2	12	80	16	1	20	1
XJBC011	BC	Training cohort	Xijing	Ⅰ	64	Female	7	60	2	12	80	16	1	20	1
XJBC012	BC	Training cohort	Xijing	Ⅳ	63	Female	7	60	2	12	80	16	1	20	1
XJBC013	BC	Internal validation cohort	Xijing	Ⅰ	58	Female	7	60	2	12	80	16	1	20	1
XJSOC018	SOC	Training cohort	Xijing	Ⅱ	62	Female	7	60	2	12	80	16	1	20	1
XJSOC019	SOC	Training cohort	Xijing	Ⅰ	31	Female	7	60	2	12	80	16	1	20	1
XJSOC020	SOC	Internal validation cohort	Xijing	Ⅲ	57	Female	7	60	2	12	80	16	1	20	1
XJHC026	HC	Baseline HC	Xijing	NA	27	Female	7	60	3	12	80	17	2	20	2
XJHC027	HC	Training cohort	Xijing	NA	57	Male	7	60	3	12	80	17	2	20	2
XJPN010	PN	Internal validation cohort	Xijing	NA	48	Male	7	60	3	12	80	17	2	20	2
XJPN011	PN	Training cohort	Xijing	NA	55	Male	7	60	3	12	80	17	2	20	2
XJPN012	PN	Internal validation cohort	Xijing	NA	41	Male	7	60	3	12	80	17	2	20	2
XJHC028	HC	Training cohort	Xijing	NA	25	Male	7	60	3	12	80	17	2	20	2
XJHC029	HC	Internal validation cohort	Xijing	NA	72	Male	7	60	3	12	80	17	2	20	2
XJHC030	HC	Training cohort	Xijing	NA	56	Male	7	60	3	12	80	17	2	20	2
XJNSCLC021	NSCLC	Training cohort	Xijing	Ⅲ	72	Male	8	60	3	12	80	17	2	20	2
XJNSCLC022	NSCLC	Training cohort	Xijing	Ⅰ	49	Male	8	60	3	12	80	17	2	20	2
XJNSCLC023	NSCLC	Internal validation cohort	Xijing	Ⅳ	59	Female	8	60	3	12	80	18	2	20	2
XJNSCLC024	NSCLC	Internal validation cohort	Xijing	Ⅰ	66	Male	8	60	3	12	80	18	2	20	2
XJCCRCC006	ccRCC	Training cohort	Xijing	Ⅲ	72	Male	8	60	3	12	80	18	2	20	2
XJCCRCC007	ccRCC	Internal validation cohort	Xijing	Ⅰ	56	Male	8	60	3	12	80	18	2	20	2
XJCCRCC008	ccRCC	Training cohort	Xijing	Ⅰ	71	Male	8	60	3	12	80	18	2	20	2
XJHCC021	HCC	Internal validation cohort	Xijing	A	61	Female	8	60	3	12	80	18	2	20	2
XJHCC022	HCC	Internal validation cohort	Xijing	A	48	Male	8	60	3	12	80	18	2	20	2
XJNSCLC025	NSCLC	Internal validation cohort	Xijing	Ⅰ	77	Male	8	60	3	12	80	18	2	20	2
XJHCC023	HCC	Training cohort	Xijing	C	36	Male	8	60	3	12	80	18	2	20	2
XJHCC024	HCC	Training cohort	Xijing	C	67	Female	8	60	3	12	80	18	2	20	2
XJSOC021	SOC	Training cohort	Xijing	Ⅲ	51	Female	8	60	3	12	80	19	2	20	2
XJHC031	HC	Baseline HC	Xijing	NA	36	Female	8	60	3	12	80	19	2	20	2
XJHC032	HC	Internal validation cohort	Xijing	NA	34	Male	8	60	3	12	80	19	2	20	2
XJHC033	HC	Internal validation cohort	Xijing	NA	54	Male	8	60	3	12	80	19	2	20	2
XJHC034	HC	Internal validation cohort	Xijing	NA	32	Male	8	60	3	12	80	19	2	20	2
XJHC035	HC	Baseline HC	Xijing	NA	34	Female	8	60	3	12	80	19	2	20	2
XJHB021	HB	Internal validation cohort	Xijing	NA	43	Male	8	60	3	12	80	19	2	20	2
XJHB022	HB	Internal validation cohort	Xijing	NA	49	Female	8	60	3	12	80	19	2	20	2
XJHB023	HB	Training cohort	Xijing	NA	49	Male	8	60	3	12	80	19	2	20	2
XJHB024	HB	Training cohort	Xijing	NA	76	Male	8	60	3	12	80	19	2	20	2
XJHB025	HB	Training cohort	Xijing	NA	51	Male	8	60	3	12	80	20	2	20	2
XJHB026	HB	Training cohort	Xijing	NA	40	Female	8	60	3	12	80	20	2	20	2
XJBOT012	BOT	Training cohort	Xijing	NA	66	Female	9	60	3	12	80	20	2	20	2
XJBOT013	BOT	Internal validation cohort	Xijing	NA	49	Female	9	60	3	12	80	20	2	20	2
XJBC014	BC	Internal validation cohort	Xijing	Ⅰ	69	Female	9	60	3	12	80	20	2	20	2
XJBC015	BC	Internal validation cohort	Xijing	Ⅱ	56	Female	9	60	3	12	80	20	2	20	2
XJBC016	BC	Internal validation cohort	Xijing	Ⅱ	43	Female	9	60	3	12	80	20	2	20	2
XJBC017	BC	Training cohort	Xijing	Ⅰ	48	Female	9	60	3	12	80	20	2	20	2
XJNSCLC026	NSCLC	Training cohort	Xijing	Ⅱ	52	Male	9	60	3	12	80	20	2	20	2
XJNSCLC027	NSCLC	Training cohort	Xijing	Ⅳ	66	Female	9	60	3	12	80	20	2	20	2
XJNSCLC028	NSCLC	Training cohort	Xijing	Ⅲ	64	Male	9	60	3	12	80	21	2	20	2
XJNSCLC029	NSCLC	Training cohort	Xijing	Ⅱ	63	Male	9	60	3	12	80	21	2	20	2
XJHCC025	HCC	Internal validation cohort	Xijing	C	47	Male	9	60	3	12	80	21	2	20	2
XJHCC026	HCC	Internal validation cohort	Xijing	A	62	Male	9	60	3	12	80	21	2	20	2
XJHCC027	HCC	Internal validation cohort	Xijing	C	48	Female	9	60	3	12	80	21	2	20	2
XJSOC022	SOC	Internal validation cohort	Xijing	Ⅰ	61	Female	9	60	3	12	80	21	2	20	2
XJSOC023	SOC	Internal validation cohort	Xijing	Ⅲ	63	Female	9	60	3	12	80	21	2	20	2
XJSOC024	SOC	Training cohort	Xijing	Ⅳ	58	Female	9	60	3	12	80	21	2	20	2
XJHCC028	HCC	Training cohort	Xijing	A	71	Male	9	60	3	12	80	21	2	20	2
XJHCC029	HCC	Training cohort	Xijing	A	56	Female	9	60	3	12	80	21	2	20	2
XJHC036	HC	Internal validation cohort	Xijing	NA	43	Male	9	60	3	12	80	22	2	20	2
XJHC037	HC	Baseline HC	Xijing	NA	31	Female	9	60	3	12	80	22	2	20	2
XJHC038	HC	Training cohort	Xijing	NA	32	Male	9	60	3	12	80	22	2	20	2
XJHC039	HC	Internal validation cohort	Xijing	NA	64	Female	9	60	3	12	80	22	2	20	2
XJHC040	HC	Training cohort	Xijing	NA	43	Male	9	60	3	12	80	22	2	20	2
XJSOC025	SOC	Internal validation cohort	Xijing	Ⅲ	77	Female	9	60	3	12	80	22	2	20	2
XJBCN003	BCN	Internal validation cohort	Xijing	NA	41	Male	10	60	3	12	80	22	2	20	2
XJBCN004	BCN	Internal validation cohort	Xijing	NA	46	Male	10	60	3	12	80	22	2	20	2
XJIBD003	IBD	Training cohort	Xijing	NA	84	Male	10	60	3	12	80	22	2	20	2
XJCRC009	CRC	Internal validation cohort	Xijing	Ⅰ	51	Male	10	60	3	12	80	22	2	20	2
XJCRC010	CRC	Internal validation cohort	Xijing	Ⅱ	62	Female	10	60	3	12	80	23	2	20	2
XJCRC011	CRC	Training cohort	Xijing	Ⅳ	61	Female	10	60	3	12	80	23	2	20	2
XJCRC012	CRC	Internal validation cohort	Xijing	Ⅳ	45	Male	10	60	3	12	80	23	2	20	2
XJCRC013	CRC	Internal validation cohort	Xijing	Ⅳ	55	Male	10	60	3	12	80	23	2	20	2
XJIBD004	IBD	Internal validation cohort	Xijing	NA	71	Male	10	60	3	12	80	23	2	20	2
XJBOT014	BOT	Training cohort	Xijing	NA	68	Female	10	60	3	12	80	23	2	20	2
XJBOT015	BOT	Internal validation cohort	Xijing	NA	38	Female	10	60	3	12	80	23	2	20	2
XJBCN005	BCN	Internal validation cohort	Xijing	NA	67	Male	10	60	3	12	80	23	2	20	2
XJHC041	HC	Internal validation cohort	Xijing	NA	58	Male	10	60	3	12	80	23	2	20	2
XJHC042	HC	Internal validation cohort	Xijing	NA	52	Male	10	60	3	12	80	23	2	20	2
XJHB027	HB	Internal validation cohort	Xijing	NA	54	Male	10	60	3	12	80	24	2	20	2
XJHB028	HB	Internal validation cohort	Xijing	NA	46	Male	10	60	3	12	80	24	2	20	2
XJHB029	HB	Training cohort	Xijing	NA	43	Male	10	60	3	12	80	24	2	20	2
XJHB030	HB	Internal validation cohort	Xijing	NA	30	Female	10	60	3	12	80	24	2	20	2
XJHC043	HC	Internal validation cohort	Xijing	NA	69	Female	10	60	3	12	80	24	2	20	2
XJHC044	HC	Internal validation cohort	Xijing	NA	45	Female	10	60	3	12	80	24	2	20	2
XJHC045	HC	Baseline HC	Xijing	NA	39	Male	10	60	3	12	80	24	2	20	2
XJSOC026	SOC	Training cohort	Xijing	Ⅲ	54	Female	10	60	3	12	80	24	2	20	2
XJSOC027	SOC	Internal validation cohort	Xijing	Ⅰ	81	Female	10	60	3	12	80	24	2	20	2
XJHB031	HB	Training cohort	Xijing	NA	72	Male	10	60	3	12	80	24	2	20	2
XJNSCLC030	NSCLC	Internal validation cohort	Xijing	Ⅳ	39	Female	11	60	4	12	80	25	2	20	2
XJNSCLC031	NSCLC	Internal validation cohort	Xijing	Ⅰ	70	Male	11	60	4	12	80	25	2	20	2
XJBC018	BC	Internal validation cohort	Xijing	Ⅲ	65	Female	11	60	4	12	80	25	2	20	2
XJBC019	BC	Internal validation cohort	Xijing	Ⅱ	50	Female	11	60	4	12	80	25	2	20	2
XJNSCLC032	NSCLC	Training cohort	Xijing	Ⅳ	56	Female	11	60	4	12	80	25	2	20	2
XJNSCLC033	NSCLC	Training cohort	Xijing	Ⅳ	53	Female	11	60	4	12	80	25	2	20	2
XJHCC030	HCC	Internal validation cohort	Xijing	A	72	Male	11	60	4	12	80	25	2	20	2
XJHCC031	HCC	Internal validation cohort	Xijing	B	77	Female	11	60	4	12	80	25	2	20	2
XJHCC032	HCC	Training cohort	Xijing	A	66	Male	11	60	4	12	80	25	2	20	2
XJPN013	PN	Training cohort	Xijing	NA	34	Female	11	60	4	12	80	25	2	20	2
XJPN014	PN	Internal validation cohort	Xijing	NA	65	Female	11	60	4	12	80	26	2	20	2
XJPN015	PN	Training cohort	Xijing	NA	77	Male	11	60	4	12	80	26	2	20	2
XJHCC033	HCC	Internal validation cohort	Xijing	C	62	Male	11	60	4	12	80	26	2	20	2
XJHCC034	HCC	Training cohort	Xijing	A	63	Male	11	60	4	12	80	26	2	20	2
XJHC046	HC	Baseline HC	Xijing	NA	34	Female	11	60	4	12	80	26	2	20	2
XJHC047	HC	Internal validation cohort	Xijing	NA	25	Female	11	60	4	12	80	26	2	20	2
XJHC048	HC	Training cohort	Xijing	NA	64	Male	11	60	4	12	80	26	2	20	2
XJHC049	HC	Internal validation cohort	Xijing	NA	29	Female	11	60	4	12	80	26	2	20	2
XJHC050	HC	Training cohort	Xijing	NA	28	Male	11	60	4	12	80	26	2	20	2
XJHC051	HC	Internal validation cohort	Xijing	NA	64	Male	11	60	4	12	80	26	2	20	2
XJPN016	PN	Training cohort	Xijing	NA	71	Female	11	60	4	12	80	27	2	20	2
XJHB032	HB	Internal validation cohort	Xijing	NA	43	Male	11	60	4	12	80	27	2	20	2
XJHB033	HB	Internal validation cohort	Xijing	NA	50	Male	11	60	4	12	80	27	2	20	2
XJHB034	HB	Internal validation cohort	Xijing	NA	49	Male	11	60	4	12	80	27	2	20	2
XJCRC014	CRC	Internal validation cohort	Xijing	Ⅰ	40	Male	12	60	4	12	80	27	2	20	2
XJCRC015	CRC	Internal validation cohort	Xijing	Ⅱ	38	Male	12	60	4	12	80	27	2	20	2
XJCRC016	CRC	Training cohort	Xijing	Ⅳ	81	Male	12	60	4	12	80	27	2	20	2
XJCRC017	CRC	Training cohort	Xijing	Ⅲ	68	Male	12	60	4	12	80	27	2	20	2
XJBOT016	BOT	Training cohort	Xijing	NA	64	Female	12	60	4	12	80	27	2	20	2
XJBOT017	BOT	Training cohort	Xijing	NA	62	Female	12	60	4	12	80	27	2	20	2
XJCRC018	CRC	Training cohort	Xijing	Ⅱ	67	Male	12	60	4	12	80	28	2	20	2
XJNSCLC034	NSCLC	Training cohort	Xijing	Ⅲ	67	Female	12	60	4	12	80	28	2	20	2
XJNSCLC035	NSCLC	Training cohort	Xijing	Ⅲ	57	Female	12	60	4	12	80	28	2	20	2
XJNSCLC036	NSCLC	Training cohort	Xijing	Ⅰ	52	Female	12	60	4	12	80	28	2	20	2
XJBC020	BC	Training cohort	Xijing	Ⅲ	44	Female	12	60	4	12	80	28	2	20	2
XJBC021	BC	Training cohort	Xijing	Ⅱ	36	Female	12	60	4	12	80	28	2	20	2
XJHC052	HC	Training cohort	Xijing	NA	29	Female	12	60	4	12	80	28	2	20	2
XJHC053	HC	Training cohort	Xijing	NA	42	Male	12	60	4	12	80	28	2	20	2
XJHC054	HC	Internal validation cohort	Xijing	NA	25	Male	12	60	4	12	80	28	2	20	2
XJHC055	HC	Training cohort	Xijing	NA	33	Female	12	60	4	12	80	28	2	20	2
XJHC056	HC	Training cohort	Xijing	NA	62	Female	12	60	4	12	80	29	2	20	2
XJSOC028	SOC	Training cohort	Xijing	Ⅲ	54	Female	12	60	4	12	80	29	2	20	2
XJSOC029	SOC	Training cohort	Xijing	Ⅲ	55	Female	12	60	4	12	80	29	2	20	2
XJHB035	HB	Internal validation cohort	Xijing	NA	44	Male	12	60	4	12	80	29	2	20	2
XJHB036	HB	Internal validation cohort	Xijing	NA	40	Male	12	60	4	12	80	29	2	20	2
XJHB037	HB	Training cohort	Xijing	NA	49	Male	12	60	4	12	80	29	2	20	2
XJHB038	HB	Training cohort	Xijing	NA	42	Male	12	60	4	12	80	29	2	20	2
XJHB039	HB	Training cohort	Xijing	NA	67	Male	12	60	4	12	80	29	2	20	2
XJBCN006	BCN	Training cohort	Xijing	NA	47	Male	13	60	4	12	80	29	2	20	2
XJBCN007	BCN	Training cohort	Xijing	NA	56	Male	13	60	4	12	80	29	2	20	2
XJCRC019	CRC	Internal validation cohort	Xijing	Ⅱ	53	Male	13	60	4	12	80	30	2	20	2
XJCRC020	CRC	Internal validation cohort	Xijing	Ⅳ	69	Male	13	60	4	12	80	30	2	20	2
XJCRC021	CRC	Training cohort	Xijing	Ⅱ	73	Female	13	60	4	12	80	30	2	20	2
XJCCRCC009	ccRCC	Internal validation cohort	Xijing	Ⅰ	60	Female	13	60	4	12	80	30	2	20	2
XJBC022	BC	Training cohort	Xijing	Ⅳ	45	Female	13	60	4	12	80	30	2	20	2
XJBC023	BC	Internal validation cohort	Xijing	Ⅳ	58	Female	13	60	4	12	80	30	2	20	2
XJHCC035	HCC	Internal validation cohort	Xijing	A	75	Female	13	60	4	12	80	30	2	20	2
XJHCC036	HCC	Training cohort	Xijing	B	46	Male	13	60	4	12	80	30	2	20	2
XJHCC037	HCC	Training cohort	Xijing	B	54	Female	13	60	4	12	80	30	2	20	2
XJHCC038	HCC	Training cohort	Xijing	D	66	Female	13	60	4	12	80	30	2	20	2
XJCRC022	CRC	Internal validation cohort	Xijing	Ⅳ	66	Female	13	60	4	12	80	31	2	20	2
XJHC057	HC	Baseline HC	Xijing	NA	72	Female	13	60	4	12	80	31	2	20	2
XJHC058	HC	Internal validation cohort	Xijing	NA	54	Male	13	60	4	12	80	31	2	20	2
XJSOC030	SOC	Internal validation cohort	Xijing	Ⅲ	56	Female	13	60	4	12	80	31	2	20	2
XJHC059	HC	Internal validation cohort	Xijing	NA	57	Male	13	60	4	12	80	31	2	20	2
XJHC060	HC	Baseline HC	Xijing	NA	66	Male	13	60	4	12	80	31	2	20	2
XJHB040	HB	Internal validation cohort	Xijing	NA	38	Male	13	60	4	12	80	31	2	20	2
XJHB041	HB	Training cohort	Xijing	NA	32	Female	13	60	4	12	80	31	2	20	2
XJHB042	HB	Training cohort	Xijing	NA	33	Male	13	60	4	12	80	31	2	20	2
XJHB043	HB	Training cohort	Xijing	NA	38	Male	13	60	4	12	80	31	2	20	2
XJHB044	HB	Internal validation cohort	Xijing	NA	51	Male	13	60	4	12	80	32	2	20	2
XJHB045	HB	Training cohort	Xijing	NA	92	Male	13	60	4	12	80	32	2	20	2
XJBLT006	BLT	Internal validation cohort	Xijing	NA	61	Male	14	60	4	12	80	32	2	20	2
XJBLT007	BLT	Training cohort	Xijing	NA	68	Male	14	60	4	12	80	32	2	20	2
XJBLT008	BLT	Training cohort	Xijing	NA	45	Female	14	60	4	12	80	32	2	20	2
XJBOT018	BOT	Internal validation cohort	Xijing	NA	64	Female	14	60	4	12	80	32	2	20	2
XJBOT019	BOT	Internal validation cohort	Xijing	NA	39	Female	14	60	4	12	80	32	2	20	2
XJNSCLC037	NSCLC	Internal validation cohort	Xijing	Ⅱ	78	Male	14	60	4	12	80	32	2	20	2
XJNSCLC038	NSCLC	Internal validation cohort	Xijing	Ⅲ	68	Male	14	60	4	12	80	32	2	20	2
XJNSCLC039	NSCLC	Training cohort	Xijing	Ⅳ	65	Male	14	60	4	12	80	32	2	20	2
XJNSCLC040	NSCLC	Internal validation cohort	Xijing	Ⅲ	70	Male	14	60	5	12	80	33	3	20	3
XJNSCLC041	NSCLC	Internal validation cohort	Xijing	Ⅰ	54	Female	14	60	5	12	80	33	3	20	3
XJNSCLC042	NSCLC	Training cohort	Xijing	Ⅳ	66	Male	14	60	5	12	80	33	3	20	3
XJNSCLC043	NSCLC	Internal validation cohort	Xijing	Ⅰ	49	Female	14	60	5	12	80	33	3	20	3
XJPN017	PN	Internal validation cohort	Xijing	NA	76	Female	14	60	5	12	80	33	3	20	3
XJPN018	PN	Internal validation cohort	Xijing	NA	22	Male	14	60	5	12	80	33	3	20	3
XJPN019	PN	Training cohort	Xijing	NA	92	Female	14	60	5	12	80	33	3	20	3
XJPN020	PN	Internal validation cohort	Xijing	NA	60	Male	14	60	5	12	80	33	3	20	3
XJSOC031	SOC	Internal validation cohort	Xijing	Ⅰ	81	Female	14	60	5	12	80	33	3	20	3
XJSOC032	SOC	Internal validation cohort	Xijing	Ⅱ	67	Female	14	60	5	12	80	33	3	20	3
XJBC024	BC	Internal validation cohort	Xijing	Ⅱ	53	Female	14	60	5	12	80	34	3	20	3
XJHC061	HC	Internal validation cohort	Xijing	NA	65	Female	14	60	5	12	80	34	3	20	3
XJHC062	HC	Training cohort	Xijing	NA	68	Male	14	60	5	12	80	34	3	20	3
XJHC063	HC	Internal validation cohort	Xijing	NA	55	Male	14	60	5	12	80	34	3	20	3
XJHC064	HC	Training cohort	Xijing	NA	45	Female	14	60	5	12	80	34	3	20	3
XJHC065	HC	Training cohort	Xijing	NA	49	Female	14	60	5	12	80	34	3	20	3
XJBOT020	BOT	Internal validation cohort	Xijing	NA	61	Female	15	60	5	12	80	34	3	20	3
XJBOT021	BOT	Internal validation cohort	Xijing	NA	67	Female	15	60	5	12	80	34	3	20	3
XJBOT022	BOT	Training cohort	Xijing	NA	52	Female	15	60	5	12	80	34	3	20	3
XJHCC039	HCC	Internal validation cohort	Xijing	A	72	Male	15	60	5	12	80	34	3	20	3
XJHCC040	HCC	Training cohort	Xijing	A	64	Male	15	60	5	12	80	35	3	20	3
XJHCC041	HCC	Internal validation cohort	Xijing	A	46	Male	15	60	5	12	80	35	3	20	3
XJHCC042	HCC	Internal validation cohort	Xijing	A	47	Male	15	60	5	12	80	35	3	20	3
XJCCRCC010	ccRCC	Training cohort	Xijing	Ⅰ	57	Female	15	60	5	12	80	35	3	20	3
XJCCRCC011	ccRCC	Internal validation cohort	Xijing	Ⅱ	67	Female	15	60	5	12	80	35	3	20	3
XJBC025	BC	Training cohort	Xijing	Ⅱ	52	Female	15	60	5	12	80	35	3	20	3
XJHC066	HC	Internal validation cohort	Xijing	NA	44	Male	15	60	5	12	80	35	3	20	3
XJHC067	HC	Training cohort	Xijing	NA	27	Male	15	60	5	12	80	35	3	20	3
XJHC068	HC	Internal validation cohort	Xijing	NA	57	Male	15	60	5	12	80	35	3	20	3
XJHC069	HC	Baseline HC	Xijing	NA	60	Male	15	60	5	12	80	35	3	20	3
XJHC070	HC	Training cohort	Xijing	NA	35	Male	15	60	5	12	80	36	3	20	3
XJPN021	PN	Internal validation cohort	Xijing	NA	63	Male	15	60	5	12	80	36	3	20	3
XJPN022	PN	Internal validation cohort	Xijing	NA	46	Female	15	60	5	12	80	36	3	20	3
XJPN023	PN	Training cohort	Xijing	NA	47	Male	15	60	5	12	80	36	3	20	3
XJHB046	HB	Internal validation cohort	Xijing	NA	44	Female	15	60	5	12	80	36	3	20	3
XJHB047	HB	Internal validation cohort	Xijing	NA	54	Male	15	60	5	12	80	36	3	20	3
XJHB048	HB	Internal validation cohort	Xijing	NA	48	Female	15	60	5	12	80	36	3	20	3
XJHB049	HB	Training cohort	Xijing	NA	55	Female	15	60	5	12	80	36	3	20	3
XJHB050	HB	Training cohort	Xijing	NA	27	Male	15	60	5	12	80	36	3	20	3
XJHB051	HB	Internal validation cohort	Xijing	NA	49	Male	15	60	5	12	80	36	3	20	3
XJIBD005	IBD	Internal validation cohort	Xijing	NA	32	Female	16	60	5	12	80	37	3	20	3
XJIBD006	IBD	Training cohort	Xijing	NA	65	Male	16	60	5	12	80	37	3	20	3
XJBCN008	BCN	Training cohort	Xijing	NA	48	Male	16	60	5	12	80	37	3	20	3
XJBCN009	BCN	Internal validation cohort	Xijing	NA	46	Male	16	60	5	12	80	37	3	20	3
XJNSCLC044	NSCLC	Training cohort	Xijing	Ⅰ	72	Female	16	60	5	12	80	37	3	20	3
XJNSCLC045	NSCLC	Training cohort	Xijing	Ⅰ	55	Female	16	60	5	12	80	37	3	20	3
XJNSCLC046	NSCLC	Internal validation cohort	Xijing	Ⅰ	56	Female	16	60	5	12	80	37	3	20	3
XJNSCLC047	NSCLC	Internal validation cohort	Xijing	Ⅲ	54	Female	16	60	5	12	80	37	3	20	3
XJNSCLC048	NSCLC	Training cohort	Xijing	Ⅲ	61	Male	16	60	5	12	80	37	3	20	3
XJNSCLC049	NSCLC	Training cohort	Xijing	Ⅰ	41	Female	16	60	5	12	80	37	3	20	3
XJNSCLC050	NSCLC	Internal validation cohort	Xijing	Ⅲ	78	Female	16	60	5	12	80	38	3	20	3
XJCRC023	CRC	Internal validation cohort	Xijing	Ⅱ	39	Female	16	60	5	12	80	38	3	20	3
XJCRC024	CRC	Internal validation cohort	Xijing	Ⅰ	57	Female	16	60	5	12	80	38	3	20	3
XJCRC025	CRC	Internal validation cohort	Xijing	Ⅰ	65	Male	16	60	5	12	80	38	3	20	3
XJSOC033	SOC	Internal validation cohort	Xijing	Ⅳ	66	Female	16	60	5	12	80	38	3	20	3
XJSOC034	SOC	Training cohort	Xijing	Ⅳ	68	Female	16	60	5	12	80	38	3	20	3
XJSOC035	SOC	Training cohort	Xijing	Ⅰ	74	Female	16	60	5	12	80	38	3	20	3
XJHC071	HC	Training cohort	Xijing	NA	47	Male	16	60	5	12	80	38	3	20	3
XJHC072	HC	Training cohort	Xijing	NA	35	Male	16	60	5	12	80	38	3	20	3
XJHC073	HC	Baseline HC	Xijing	NA	28	Female	16	60	5	12	80	38	3	20	3
XJHC074	HC	Baseline HC	Xijing	NA	26	Female	16	60	5	12	80	39	3	20	3
XJHC075	HC	Training cohort	Xijing	NA	29	Male	16	60	5	12	80	39	3	20	3
XJBC026	BC	Training cohort	Xijing	Ⅰ	84	Female	16	60	5	12	80	39	3	20	3
XJBC027	BC	Internal validation cohort	Xijing	Ⅰ	64	Female	16	60	5	12	80	39	3	20	3
XJHCC043	HCC	Training cohort	Xijing	B	67	Female	17	60	5	12	80	39	3	20	3
XJHCC044	HCC	Internal validation cohort	Xijing	A	42	Female	17	60	5	12	80	39	3	20	3
XJHCC045	HCC	Training cohort	Xijing	C	54	Male	17	60	5	12	80	39	3	20	3
XJHCC046	HCC	Training cohort	Xijing	A	52	Male	17	60	5	12	80	39	3	20	3
XJHCC047	HCC	Internal validation cohort	Xijing	D	56	Female	17	60	5	12	80	39	3	20	3
XJCRC026	CRC	Training cohort	Xijing	Ⅲ	70	Female	17	60	5	12	80	39	3	20	3
XJCRC027	CRC	Training cohort	Xijing	Ⅲ	72	Female	17	60	5	12	80	40	3	20	3
XJCRC028	CRC	Internal validation cohort	Xijing	Ⅳ	37	Female	17	60	5	12	80	40	3	20	3
XJCRC029	CRC	Training cohort	Xijing	Ⅰ	70	Male	17	60	5	12	80	40	3	20	3
XJCRC030	CRC	Training cohort	Xijing	Ⅲ	51	Male	17	60	5	12	80	40	3	20	3
XJSOC036	SOC	Training cohort	Xijing	Ⅳ	64	Female	17	60	5	12	80	40	3	20	3
XJSOC037	SOC	Internal validation cohort	Xijing	Ⅲ	52	Female	17	60	5	12	80	40	3	20	3
XJSOC038	SOC	Internal validation cohort	Xijing	Ⅰ	61	Female	17	60	5	12	80	40	3	20	3
XJHC076	HC	Baseline HC	Xijing	NA	74	Male	17	60	5	12	80	40	3	20	3
XJHC077	HC	Training cohort	Xijing	NA	68	Male	17	60	5	12	80	40	3	20	3
XJHC078	HC	Internal validation cohort	Xijing	NA	57	Male	17	60	5	12	80	40	3	20	3
XJHC079	HC	Training cohort	Xijing	NA	57	Male	17	60	6	12	80	41	3	20	3
XJBC028	BC	Training cohort	Xijing	Ⅱ	51	Female	17	60	6	12	80	41	3	20	3
XJBC029	BC	Training cohort	Xijing	Ⅱ	47	Female	17	60	6	12	80	41	3	20	3
XJBC030	BC	Training cohort	Xijing	Ⅲ	45	Female	17	60	6	12	80	41	3	20	3
XJHB052	HB	Internal validation cohort	Xijing	NA	50	Male	17	60	6	12	80	41	3	20	3
XJHB053	HB	Training cohort	Xijing	NA	57	Female	17	60	6	12	80	41	3	20	3
XJHB054	HB	Internal validation cohort	Xijing	NA	33	Male	17	60	6	12	80	41	3	20	3
XJBC031	BC	Training cohort	Xijing	Ⅱ	66	Female	17	60	6	12	80	41	3	20	3
XJHCC048	HCC	Internal validation cohort	Xijing	0	67	Male	18	60	6	12	80	41	3	20	3
XJHCC049	HCC	Internal validation cohort	Xijing	A	49	Male	18	60	6	12	80	41	3	20	3
XJNSCLC051	NSCLC	Internal validation cohort	Xijing	Ⅳ	63	Male	18	60	6	12	80	42	3	20	3
XJNSCLC052	NSCLC	Training cohort	Xijing	Ⅰ	73	Male	18	60	6	12	80	42	3	20	3
XJNSCLC053	NSCLC	Internal validation cohort	Xijing	Ⅲ	57	Female	18	60	6	12	80	42	3	20	3
XJBOT023	BOT	Internal validation cohort	Xijing	NA	32	Female	18	60	6	12	80	42	3	20	3
XJBOT024	BOT	Training cohort	Xijing	NA	63	Female	18	60	6	12	80	42	3	20	3
XJNSCLC054	NSCLC	Training cohort	Xijing	Ⅳ	44	Female	18	60	6	12	80	42	3	20	3
XJHCC050	HCC	Training cohort	Xijing	A	61	Male	18	60	6	12	80	42	3	20	3
XJSOC039	SOC	Internal validation cohort	Xijing	Ⅰ	67	Female	18	60	6	12	80	42	3	20	3
XJSOC040	SOC	Training cohort	Xijing	Ⅰ	55	Female	18	60	6	12	80	42	3	20	3
XJSOC041	SOC	Internal validation cohort	Xijing	Ⅲ	64	Female	18	60	6	12	80	42	3	20	3
XJCCRCC012	ccRCC	Internal validation cohort	Xijing	Ⅲ	39	Female	18	60	6	12	80	43	3	20	3
XJHC080	HC	Internal validation cohort	Xijing	NA	54	Male	18	60	6	12	80	43	3	20	3
XJHC081	HC	Internal validation cohort	Xijing	NA	59	Male	18	60	6	12	80	43	3	20	3
XJHC082	HC	Internal validation cohort	Xijing	NA	38	Male	18	60	6	12	80	43	3	20	3
XJHC083	HC	Training cohort	Xijing	NA	52	Male	18	60	6	12	80	43	3	20	3
XJHC084	HC	Internal validation cohort	Xijing	NA	58	Male	18	60	6	12	80	43	3	20	3
XJHC085	HC	Internal validation cohort	Xijing	NA	67	Male	18	60	6	12	80	43	3	20	3
XJHB055	HB	Training cohort	Xijing	NA	61	Female	18	60	6	12	80	43	3	20	3
XJHB056	HB	Internal validation cohort	Xijing	NA	62	Male	18	60	6	12	80	43	3	20	3
XJHB057	HB	Training cohort	Xijing	NA	53	Male	18	60	6	12	80	43	3	20	3
XJHB058	HB	Internal validation cohort	Xijing	NA	49	Male	18	60	6	12	80	44	3	20	3
XJHB059	HB	Internal validation cohort	Xijing	NA	35	Male	18	60	6	12	80	44	3	20	3
XJBOT025	BOT	Training cohort	Xijing	NA	57	Female	19	60	6	12	80	44	3	20	3
XJBOT026	BOT	Internal validation cohort	Xijing	NA	43	Female	19	60	6	12	80	44	3	20	3
XJNSCLC055	NSCLC	Training cohort	Xijing	Ⅳ	61	Male	19	60	6	12	80	44	3	20	3
XJNSCLC056	NSCLC	Training cohort	Xijing	Ⅰ	66	Male	19	60	6	12	80	44	3	20	3
XJNSCLC057	NSCLC	Training cohort	Xijing	Ⅰ	37	Male	19	60	6	12	80	44	3	20	3
XJNSCLC058	NSCLC	Internal validation cohort	Xijing	Ⅲ	37	Male	19	60	6	12	80	44	3	20	3
XJHCC051	HCC	Training cohort	Xijing	A	54	Male	19	60	6	12	80	44	3	20	3
XJHCC052	HCC	Training cohort	Xijing	B	44	Male	19	60	6	12	80	44	3	20	3
XJHCC053	HCC	Training cohort	Xijing	A	57	Male	19	60	6	12	80	45	3	20	3
XJHCC054	HCC	Training cohort	Xijing	A	55	Male	19	60	6	12	80	45	3	20	3
XJHCC055	HCC	Training cohort	Xijing	0	50	Male	19	60	6	12	80	45	3	20	3
XJSOC042	SOC	Internal validation cohort	Xijing	Ⅲ	55	Female	19	60	6	12	80	45	3	20	3
XJSOC043	SOC	Internal validation cohort	Xijing	Ⅲ	61	Female	19	60	6	12	80	45	3	20	3
XJSOC044	SOC	Training cohort	Xijing	Ⅲ	60	Female	19	60	6	12	80	45	3	20	3
XJSOC045	SOC	Internal validation cohort	Xijing	Ⅳ	56	Female	19	60	6	12	80	45	3	20	3
XJHC086	HC	Training cohort	Xijing	NA	68	Male	19	60	6	12	80	45	3	20	3
XJHC087	HC	Baseline HC	Xijing	NA	63	Female	19	60	6	12	80	45	3	20	3
XJPN024	PN	Internal validation cohort	Xijing	NA	68	Female	19	60	6	12	80	45	3	20	3
XJHC088	HC	Training cohort	Xijing	NA	41	Female	19	60	6	12	80	46	3	20	3
XJHC089	HC	Baseline HC	Xijing	NA	54	Male	19	60	6	12	80	46	3	20	3
XJHC090	HC	Baseline HC	Xijing	NA	55	Male	19	60	6	12	80	46	3	20	3
XJPN025	PN	Internal validation cohort	Xijing	NA	49	Male	19	60	6	12	80	46	3	20	3
XJBC032	BC	Internal validation cohort	Xijing	Ⅳ	68	Female	19	60	6	12	80	46	3	20	3
XJBC033	BC	Training cohort	Xijing	Ⅳ	46	Female	19	60	6	12	80	46	3	20	3
XJIBD007	IBD	Internal validation cohort	Xijing	NA	64	Female	20	60	6	12	80	46	3	20	3
XJIBD008	IBD	Training cohort	Xijing	NA	69	Male	20	60	6	12	80	46	3	20	3
XJCRC031	CRC	Internal validation cohort	Xijing	Ⅲ	42	Female	20	60	6	12	80	46	3	20	3
XJCRC032	CRC	Training cohort	Xijing	Ⅱ	84	Male	20	60	6	12	80	46	3	20	3
XJCRC033	CRC	Training cohort	Xijing	Ⅳ	53	Female	20	60	6	12	80	47	3	20	3
XJCRC034	CRC	Internal validation cohort	Xijing	Ⅲ	48	Male	20	60	6	12	80	47	3	20	3
XJBOT027	BOT	Training cohort	Xijing	NA	60	Female	20	60	6	12	80	47	3	20	3
XJBOT028	BOT	Internal validation cohort	Xijing	NA	51	Female	20	60	6	12	80	47	3	20	3
XJHCC056	HCC	Training cohort	Xijing	A	68	Female	20	60	6	12	80	47	3	20	3
XJHCC057	HCC	Training cohort	Xijing	A	60	Male	20	60	6	12	80	47	3	20	3
XJHCC058	HCC	Internal validation cohort	Xijing	A	66	Male	20	60	6	12	80	47	3	20	3
XJCRC035	CRC	Internal validation cohort	Xijing	Ⅰ	66	Female	20	60	6	12	80	47	3	20	3
XJHC091	HC	Baseline HC	Xijing	NA	32	Female	20	60	6	12	80	47	3	20	3
XJHC092	HC	Training cohort	Xijing	NA	35	Male	20	60	6	12	80	47	3	20	3
XJHC093	HC	Training cohort	Xijing	NA	45	Female	20	60	6	12	80	48	3	20	3
XJHC094	HC	Internal validation cohort	Xijing	NA	42	Male	20	60	6	12	80	48	3	20	3
XJHC095	HC	Training cohort	Xijing	NA	56	Male	20	60	6	12	80	48	3	20	3
XJSOC046	SOC	Training cohort	Xijing	Ⅰ	59	Female	20	60	6	12	80	48	3	20	3
XJSOC047	SOC	Training cohort	Xijing	Ⅰ	43	Female	20	60	6	12	80	48	3	20	3
XJHB060	HB	Training cohort	Xijing	NA	34	Male	20	60	6	12	80	48	3	20	3
XJHB061	HB	Training cohort	Xijing	NA	45	Female	20	60	6	12	80	48	3	20	3
XJHB062	HB	Training cohort	Xijing	NA	25	Male	20	60	6	12	80	48	3	20	3
XJBC034	BC	Internal validation cohort	Xijing	Ⅱ	39	Female	20	60	6	12	80	48	3	20	3
XJHB063	HB	Training cohort	Xijing	NA	67	Female	20	60	6	12	80	48	3	20	3
XJBOT029	BOT	Training cohort	Xijing	NA	44	Female	21	60	7	12	80	49	4	20	4
XJNSCLC059	NSCLC	Internal validation cohort	Xijing	Ⅲ	63	Male	21	60	7	12	80	49	4	20	4
XJHCC059	HCC	Internal validation cohort	Xijing	C	58	Male	21	60	7	12	80	49	4	20	4
XJHCC060	HCC	Internal validation cohort	Xijing	D	71	Male	21	60	7	12	80	49	4	20	4
XJHCC061	HCC	Training cohort	Xijing	A	51	Male	21	60	7	12	80	49	4	20	4
XJHCC062	HCC	Internal validation cohort	Xijing	C	36	Male	21	60	7	12	80	49	4	20	4
XJHCC063	HCC	Internal validation cohort	Xijing	0	52	Male	21	60	7	12	80	49	4	20	4
XJHCC064	HCC	Internal validation cohort	Xijing	A	74	Male	21	60	7	12	80	49	4	20	4
XJBOT030	BOT	Training cohort	Xijing	NA	58	Female	21	60	7	12	80	49	4	20	4
XJBOT031	BOT	Training cohort	Xijing	NA	78	Female	21	60	7	12	80	49	4	20	4
XJCCRCC013	ccRCC	Training cohort	Xijing	Ⅱ	42	Male	21	60	7	12	80	50	4	20	4
XJNSCLC060	NSCLC	Internal validation cohort	Xijing	Ⅰ	68	Male	21	60	7	12	80	50	4	20	4
XJNSCLC061	NSCLC	Internal validation cohort	Xijing	Ⅲ	46	Male	21	60	7	12	80	50	4	20	4
XJHC096	HC	Training cohort	Xijing	NA	66	Male	21	60	7	12	80	50	4	20	4
XJHC097	HC	Training cohort	Xijing	NA	34	Male	21	60	7	12	80	50	4	20	4
XJHC098	HC	Internal validation cohort	Xijing	NA	62	Male	21	60	7	12	80	50	4	20	4
XJSOC048	SOC	Internal validation cohort	Xijing	Ⅰ	37	Female	21	60	7	12	80	50	4	20	4
XJSOC049	SOC	Training cohort	Xijing	Ⅳ	65	Female	21	60	7	12	80	50	4	20	4
XJSOC050	SOC	Internal validation cohort	Xijing	Ⅰ	45	Female	21	60	7	12	80	50	4	20	4
XJCCRCC014	ccRCC	Internal validation cohort	Xijing	Ⅳ	72	Male	21	60	7	12	80	50	4	20	4
XJSOC051	SOC	Training cohort	Xijing	Ⅰ	55	Female	21	60	7	12	80	51	4	20	4
XJSOC052	SOC	Internal validation cohort	Xijing	Ⅲ	49	Female	21	60	7	12	80	51	4	20	4
XJSOC053	SOC	Internal validation cohort	Xijing	Ⅲ	49	Female	21	60	7	12	80	51	4	20	4
XJCCRCC015	ccRCC	Internal validation cohort	Xijing	Ⅰ	56	Male	21	60	7	12	80	51	4	20	4
XJBLT009	BLT	Training cohort	Xijing	NA	69	Male	22	60	7	12	80	51	4	20	4
XJBOT032	BOT	Internal validation cohort	Xijing	NA	47	Female	22	60	7	12	80	51	4	20	4
XJBOT033	BOT	Training cohort	Xijing	NA	56	Female	22	60	7	12	80	51	4	20	4
XJNSCLC062	NSCLC	Training cohort	Xijing	Ⅳ	53	Female	22	60	7	12	80	51	4	20	4
XJNSCLC063	NSCLC	Internal validation cohort	Xijing	Ⅱ	54	Female	22	60	7	12	80	51	4	20	4
XJNSCLC064	NSCLC	Training cohort	Xijing	Ⅳ	73	Male	22	60	7	12	80	51	4	20	4
XJNSCLC065	NSCLC	Internal validation cohort	Xijing	Ⅰ	45	Female	22	60	7	12	80	52	4	20	4
XJBLT010	BLT	Internal validation cohort	Xijing	NA	47	Male	22	60	7	12	80	52	4	20	4
XJHC099	HC	Training cohort	Xijing	NA	46	Female	22	60	7	12	80	52	4	20	4
XJPN026	PN	Training cohort	Xijing	NA	60	Male	22	60	7	12	80	52	4	20	4
XJPN027	PN	Internal validation cohort	Xijing	NA	35	Female	22	60	7	12	80	52	4	20	4
XJHC100	HC	Internal validation cohort	Xijing	NA	66	Female	22	60	7	12	80	52	4	20	4
XJHC101	HC	Training cohort	Xijing	NA	74	Male	22	60	7	12	80	52	4	20	4
XJSOC054	SOC	Training cohort	Xijing	Ⅲ	50	Female	22	60	7	12	80	52	4	20	4
XJSOC055	SOC	Training cohort	Xijing	Ⅲ	62	Female	22	60	7	12	80	52	4	20	4
XJSOC056	SOC	Training cohort	Xijing	Ⅲ	55	Female	22	60	7	12	80	52	4	20	4
XJSOC057	SOC	Training cohort	Xijing	Ⅳ	50	Female	22	60	7	12	80	53	4	20	4
XJHC102	HC	Internal validation cohort	Xijing	NA	40	Female	22	60	7	12	80	53	4	20	4
XJBC035	BC	Internal validation cohort	Xijing	Ⅲ	36	Female	22	60	7	12	80	53	4	20	4
XJHB064	HB	Internal validation cohort	Xijing	NA	45	Male	22	60	7	12	80	53	4	20	4
XJHB065	HB	Internal validation cohort	Xijing	NA	41	Male	22	60	7	12	80	53	4	20	4
XJHB066	HB	Internal validation cohort	Xijing	NA	54	Male	22	60	7	12	80	53	4	20	4
XJHB067	HB	Internal validation cohort	Xijing	NA	49	Male	22	60	7	12	80	53	4	20	4
XJBC036	BC	Internal validation cohort	Xijing	Ⅱ	59	Female	22	60	7	12	80	53	4	20	4
XJIBD009	IBD	Internal validation cohort	Xijing	NA	65	Male	23	60	7	12	80	53	4	20	4
XJHCC065	HCC	Training cohort	Xijing	A	53	Male	23	60	7	12	80	53	4	20	4
XJHCC066	HCC	Internal validation cohort	Xijing	0	51	Male	23	60	7	12	80	54	4	20	4
XJHCC067	HCC	Internal validation cohort	Xijing	A	63	Male	23	60	7	12	80	54	4	20	4
XJCRC036	CRC	Training cohort	Xijing	Ⅳ	51	Female	23	60	7	12	80	54	4	20	4
XJCRC037	CRC	Training cohort	Xijing	Ⅲ	62	Male	23	60	7	12	80	54	4	20	4
XJCRC038	CRC	Internal validation cohort	Xijing	Ⅳ	45	Male	23	60	7	12	80	54	4	20	4
XJBOT034	BOT	Internal validation cohort	Xijing	NA	49	Female	23	60	7	12	80	54	4	20	4
XJBOT035	BOT	Training cohort	Xijing	NA	39	Female	23	60	7	12	80	54	4	20	4
XJBOT036	BOT	Internal validation cohort	Xijing	NA	42	Female	23	60	7	12	80	54	4	20	4
XJSOC058	SOC	Internal validation cohort	Xijing	Ⅲ	68	Female	23	60	7	12	80	54	4	20	4
XJSOC059	SOC	Training cohort	Xijing	Ⅲ	54	Female	23	60	7	12	80	54	4	20	4
XJSOC060	SOC	Internal validation cohort	Xijing	Ⅰ	77	Female	23	60	7	12	80	55	4	20	4
XJHC103	HC	Internal validation cohort	Xijing	NA	37	Female	23	60	7	12	80	55	4	20	4
XJHC104	HC	Baseline HC	Xijing	NA	48	Female	23	60	7	12	80	55	4	20	4
XJHC105	HC	Training cohort	Xijing	NA	28	Male	23	60	7	12	80	55	4	20	4
XJHC106	HC	Baseline HC	Xijing	NA	58	Male	23	60	7	12	80	55	4	20	4
XJHC107	HC	Internal validation cohort	Xijing	NA	37	Female	23	60	7	12	80	55	4	20	4
XJHC108	HC	Internal validation cohort	Xijing	NA	80	Female	23	60	7	12	80	55	4	20	4
XJSOC061	SOC	Training cohort	Xijing	Ⅰ	72	Female	23	60	7	12	80	55	4	20	4
XJSOC062	SOC	Internal validation cohort	Xijing	Ⅳ	48	Female	23	60	7	12	80	55	4	20	4
XJHB068	HB	Training cohort	Xijing	NA	54	Male	23	60	7	12	80	55	4	20	4
XJHB069	HB	Training cohort	Xijing	NA	57	Female	23	60	7	12	80	56	4	20	4
XJHB070	HB	Internal validation cohort	Xijing	NA	69	Male	23	60	7	12	80	56	4	20	4
XJBCN010	BCN	Internal validation cohort	Xijing	NA	74	Male	24	60	7	12	80	56	4	20	4
XJHCC068	HCC	Internal validation cohort	Xijing	C	61	Male	24	60	7	12	80	56	4	20	4
XJHCC069	HCC	Training cohort	Xijing	B	65	Male	24	60	7	12	80	56	4	20	4
XJCRC039	CRC	Internal validation cohort	Xijing	Ⅱ	56	Male	24	60	7	12	80	56	4	20	4
XJCRC040	CRC	Training cohort	Xijing	Ⅲ	69	Male	24	60	7	12	80	56	4	20	4
XJCRC041	CRC	Internal validation cohort	Xijing	Ⅲ	71	Male	24	60	7	12	80	56	4	20	4
XJCRC042	CRC	Internal validation cohort	Xijing	Ⅲ	46	Male	24	60	7	12	80	56	4	20	4
XJCRC043	CRC	Training cohort	Xijing	Ⅲ	47	Male	24	60	7	12	80	56	4	20	4
XJNSCLC066	NSCLC	Training cohort	Xijing	Ⅰ	63	Male	24	60	8	12	80	57	4	20	4
XJNSCLC067	NSCLC	Training cohort	Xijing	Ⅱ	68	Male	24	60	8	12	80	57	4	20	4
XJNSCLC068	NSCLC	Internal validation cohort	Xijing	Ⅲ	63	Male	24	60	8	12	80	57	4	20	4
XJNSCLC069	NSCLC	Internal validation cohort	Xijing	Ⅲ	62	Male	24	60	8	12	80	57	4	20	4
XJNSCLC070	NSCLC	Internal validation cohort	Xijing	Ⅰ	64	Female	24	60	8	12	80	57	4	20	4
XJHCC070	HCC	Internal validation cohort	Xijing	A	59	Male	24	60	8	12	80	57	4	20	4
XJHCC071	HCC	Internal validation cohort	Xijing	A	51	Male	24	60	8	12	80	57	4	20	4
XJHCC072	HCC	Internal validation cohort	Xijing	A	59	Male	24	60	8	12	80	57	4	20	4
XJBCN011	BCN	Internal validation cohort	Xijing	NA	58	Male	24	60	8	12	80	57	4	20	4
XJHC109	HC	Training cohort	Xijing	NA	72	Male	24	60	8	12	80	57	4	20	4
XJHC110	HC	Internal validation cohort	Xijing	NA	68	Female	24	60	8	12	80	58	4	20	4
XJHC111	HC	Training cohort	Xijing	NA	62	Female	24	60	8	12	80	58	4	20	4
XJBC037	BC	Internal validation cohort	Xijing	Ⅱ	45	Female	24	60	8	12	80	58	4	20	4
XJBC038	BC	Training cohort	Xijing	Ⅱ	35	Female	24	60	8	12	80	58	4	20	4
XJBC039	BC	Internal validation cohort	Xijing	Ⅱ	61	Female	24	60	8	12	80	58	4	20	4
XJBC040	BC	Training cohort	Xijing	Ⅱ	39	Female	24	60	8	12	80	58	4	20	4
XJCRC044	CRC	Training cohort	Xijing	Ⅰ	63	Male	25	60	8	12	80	58	4	20	4
XJHCC073	HCC	Internal validation cohort	Xijing	B	37	Male	25	60	8	12	80	58	4	20	4
XJHCC074	HCC	Internal validation cohort	Xijing	B	53	Female	25	60	8	12	80	58	4	20	4
XJHCC075	HCC	Training cohort	Xijing	A	57	Male	25	60	8	12	80	58	4	20	4
XJCRC045	CRC	Training cohort	Xijing	Ⅳ	80	Female	25	60	8	12	80	59	4	20	4
XJCRC046	CRC	Internal validation cohort	Xijing	Ⅰ	70	Female	25	60	8	12	80	59	4	20	4
XJCRC047	CRC	Internal validation cohort	Xijing	Ⅲ	69	Male	25	60	8	12	80	59	4	20	4
XJCRC048	CRC	Training cohort	Xijing	Ⅳ	50	Female	25	60	8	12	80	59	4	20	4
XJHCC076	HCC	Training cohort	Xijing	A	62	Female	25	60	8	12	80	59	4	20	4
XJHCC077	HCC	Training cohort	Xijing	A	65	Male	25	60	8	12	80	59	4	20	4
XJHC112	HC	Internal validation cohort	Xijing	NA	70	Female	25	60	8	12	80	59	4	20	4
XJHC113	HC	Internal validation cohort	Xijing	NA	58	Female	25	60	8	12	80	59	4	20	4
XJHC114	HC	Training cohort	Xijing	NA	65	Female	25	60	8	12	80	59	4	20	4
XJHC115	HC	Internal validation cohort	Xijing	NA	54	Female	25	60	8	12	80	59	4	20	4
XJHC116	HC	Baseline HC	Xijing	NA	38	Male	25	60	8	12	80	60	4	20	4
XJHC117	HC	Training cohort	Xijing	NA	61	Male	25	60	8	12	80	60	4	20	4
XJSOC063	SOC	Training cohort	Xijing	Ⅰ	60	Female	25	60	8	12	80	60	4	20	4
XJSOC064	SOC	Training cohort	Xijing	Ⅲ	50	Female	25	60	8	12	80	60	4	20	4
XJBCN012	BCN	Training cohort	Xijing	NA	63	Female	25	60	8	12	80	60	4	20	4
XJBOT037	BOT	Training cohort	Xijing	NA	58	Female	25	60	8	12	80	60	4	20	4
XJBOT038	BOT	Internal validation cohort	Xijing	NA	56	Female	25	60	8	12	80	60	4	20	4
XJHC118	HC	Training cohort	Xijing	NA	32	Female	25	60	8	12	80	60	4	20	4
XJHB071	HB	Internal validation cohort	Xijing	NA	30	Male	25	60	8	12	80	60	4	20	4
XJHB072	HB	Internal validation cohort	Xijing	NA	48	Male	25	60	8	12	80	60	4	20	4
XJBLT011	BLT	Internal validation cohort	Xijing	NA	71	Female	26	60	8	12	80	61	4	20	4
XJNSCLC071	NSCLC	Internal validation cohort	Xijing	Ⅱ	51	Male	26	60	8	12	80	61	4	20	4
XJNSCLC072	NSCLC	Training cohort	Xijing	Ⅱ	63	Male	26	60	8	12	80	61	4	20	4
XJNSCLC073	NSCLC	Internal validation cohort	Xijing	Ⅰ	67	Male	26	60	8	12	80	61	4	20	4
XJNSCLC074	NSCLC	Training cohort	Xijing	Ⅰ	65	Male	26	60	8	12	80	61	4	20	4
XJPN028	PN	Training cohort	Xijing	NA	63	Male	26	60	8	12	80	61	4	20	4
XJPN029	PN	Internal validation cohort	Xijing	NA	60	Female	26	60	8	12	80	61	4	20	4
XJBLT012	BLT	Training cohort	Xijing	NA	38	Male	26	60	8	12	80	61	4	20	4
XJPN030	PN	Training cohort	Xijing	NA	64	Female	26	60	8	12	80	61	4	20	4
XJSOC065	SOC	Training cohort	Xijing	Ⅲ	50	Female	26	60	8	12	80	61	4	20	4
XJSOC066	SOC	Training cohort	Xijing	Ⅳ	55	Female	26	60	8	12	80	62	4	20	4
XJBCN013	BCN	Training cohort	Xijing	NA	58	Female	26	60	8	12	80	62	4	20	4
XJCCRCC016	ccRCC	Internal validation cohort	Xijing	Ⅰ	68	Male	26	60	8	12	80	62	4	20	4
XJCCRCC017	ccRCC	Training cohort	Xijing	Ⅰ	58	Male	26	60	8	12	80	62	4	20	4
XJHC119	HC	Internal validation cohort	Xijing	NA	43	Male	26	60	8	12	80	62	4	20	4
XJHC120	HC	Training cohort	Xijing	NA	63	Male	26	60	8	12	80	62	4	20	4
XJHC121	HC	Training cohort	Xijing	NA	42	Male	26	60	8	12	80	62	4	20	4
XJHC122	HC	Training cohort	Xijing	NA	40	Female	26	60	8	12	80	62	4	20	4
XJHC123	HC	Training cohort	Xijing	NA	38	Male	26	60	8	12	80	62	4	20	4
XJHB073	HB	Training cohort	Xijing	NA	55	Female	26	60	8	12	80	62	4	20	4
XJHB074	HB	Training cohort	Xijing	NA	45	Male	26	60	8	12	80	63	4	20	4
XJHB075	HB	Training cohort	Xijing	NA	46	Female	26	60	8	12	80	63	4	20	4
XJHB076	HB	Internal validation cohort	Xijing	NA	57	Male	26	60	8	12	80	63	4	20	4
XJHB077	HB	Internal validation cohort	Xijing	NA	59	Male	26	60	8	12	80	63	4	20	4
XJHCC078	HCC	Training cohort	Xijing	A	58	Male	27	60	8	12	80	63	4	20	4
XJHCC079	HCC	Training cohort	Xijing	0	44	Male	27	60	8	12	80	63	4	20	4
XJHCC080	HCC	Internal validation cohort	Xijing	B	71	Male	27	60	8	12	80	63	4	20	4
XJHCC081	HCC	Internal validation cohort	Xijing	C	45	Female	27	60	8	12	80	63	4	20	4
XJNSCLC075	NSCLC	Training cohort	Xijing	Ⅲ	68	Male	27	60	8	12	80	63	4	20	4
XJNSCLC076	NSCLC	Internal validation cohort	Xijing	Ⅰ	63	Male	27	60	8	12	80	63	4	20	4
XJPN031	PN	Training cohort	Xijing	NA	60	Female	27	60	8	12	80	64	4	20	4
XJSOC067	SOC	Internal validation cohort	Xijing	Ⅰ	45	Female	27	60	8	12	80	64	4	20	4
XJSOC068	SOC	Internal validation cohort	Xijing	Ⅲ	68	Female	27	60	8	12	80	64	4	20	4
XJHCC082	HCC	Internal validation cohort	Xijing	B	58	Male	27	60	8	12	80	64	4	20	4
XJHCC083	HCC	Training cohort	Xijing	A	58	Male	27	60	8	12	80	64	4	20	4
XJBOT039	BOT	Training cohort	Xijing	NA	45	Female	27	60	8	12	80	64	4	20	4
XJBOT040	BOT	Internal validation cohort	Xijing	NA	49	Female	27	60	8	12	80	64	4	20	4
XJPN032	PN	Training cohort	Xijing	NA	43	Female	27	60	8	12	80	64	4	20	4
XJPN033	PN	Training cohort	Xijing	NA	53	Male	27	60	8	12	80	64	4	20	4
XJHC124	HC	Internal validation cohort	Xijing	NA	29	Male	27	60	8	12	80	64	4	20	4
XJHC125	HC	Training cohort	Xijing	NA	61	Female	27	60	9	12	80	65	5	20	5
XJHC126	HC	Baseline HC	Xijing	NA	55	Male	27	60	9	12	80	65	5	20	5
XJHC127	HC	Training cohort	Xijing	NA	67	Male	27	60	9	12	80	65	5	20	5
XJHC128	HC	Baseline HC	Xijing	NA	46	Male	27	60	9	12	80	65	5	20	5
XJHB078	HB	Training cohort	Xijing	NA	46	Male	27	60	9	12	80	65	5	20	5
XJHB079	HB	Internal validation cohort	Xijing	NA	44	Male	27	60	9	12	80	65	5	20	5
XJHB080	HB	Training cohort	Xijing	NA	61	Female	27	60	9	12	80	65	5	20	5
XJPN034	PN	Training cohort	Xijing	NA	39	Male	27	60	9	12	80	65	5	20	5
XJIBD010	IBD	Training cohort	Xijing	NA	48	Male	28	60	9	12	80	65	5	20	5
XJIBD011	IBD	Internal validation cohort	Xijing	NA	34	Male	28	60	9	12	80	65	5	20	5
XJNSCLC077	NSCLC	Training cohort	Xijing	Ⅳ	71	Female	28	60	9	12	80	66	5	20	5
XJNSCLC078	NSCLC	Internal validation cohort	Xijing	Ⅳ	48	Female	28	60	9	12	80	66	5	20	5
XJBOT041	BOT	Training cohort	Xijing	NA	47	Female	28	60	9	12	80	66	5	20	5
XJBOT042	BOT	Training cohort	Xijing	NA	63	Female	28	60	9	12	80	66	5	20	5
XJSOC069	SOC	Internal validation cohort	Xijing	Ⅱ	74	Female	28	60	9	12	80	66	5	20	5
XJSOC070	SOC	Training cohort	Xijing	Ⅲ	59	Female	28	60	9	12	80	66	5	20	5
XJSOC071	SOC	Training cohort	Xijing	Ⅲ	37	Female	28	60	9	12	80	66	5	20	5
XJBOT043	BOT	Training cohort	Xijing	NA	59	Female	28	60	9	12	80	66	5	20	5
XJSOC072	SOC	Training cohort	Xijing	Ⅲ	52	Female	28	60	9	12	80	66	5	20	5
XJSOC073	SOC	Training cohort	Xijing	Ⅱ	50	Female	28	60	9	12	80	66	5	20	5
XJHC129	HC	Training cohort	Xijing	NA	63	Female	28	60	9	12	80	67	5	20	5
XJHC130	HC	Training cohort	Xijing	NA	50	Male	28	60	9	12	80	67	5	20	5
XJHC131	HC	Internal validation cohort	Xijing	NA	58	Male	28	60	9	12	80	67	5	20	5
XJHC132	HC	Internal validation cohort	Xijing	NA	51	Male	28	60	9	12	80	67	5	20	5
XJHC133	HC	Training cohort	Xijing	NA	34	Male	28	60	9	12	80	67	5	20	5
XJHC134	HC	Training cohort	Xijing	NA	60	Female	28	60	9	12	80	67	5	20	5
XJCCRCC018	ccRCC	Internal validation cohort	Xijing	Ⅱ	52	Male	28	60	9	12	80	67	5	20	5
XJHB081	HB	Training cohort	Xijing	NA	54	Female	28	60	9	12	80	67	5	20	5
XJHB082	HB	Internal validation cohort	Xijing	NA	31	Male	28	60	9	12	80	67	5	20	5
XJHB083	HB	Training cohort	Xijing	NA	46	Male	28	60	9	12	80	67	5	20	5
XJHB084	HB	Internal validation cohort	Xijing	NA	63	Male	28	60	9	12	80	68	5	20	5
XJHC135	HC	Internal validation cohort	Xijing	NA	45	Female	28	60	9	12	80	68	5	20	5
XJCRC049	CRC	Training cohort	Xijing	Ⅱ	72	Male	29	60	9	12	80	68	5	20	5
XJNSCLC079	NSCLC	Training cohort	Xijing	Ⅳ	60	Female	29	60	9	12	80	68	5	20	5
XJNSCLC080	NSCLC	Training cohort	Xijing	Ⅲ	70	Male	29	60	9	12	80	68	5	20	5
XJNSCLC081	NSCLC	Internal validation cohort	Xijing	Ⅲ	52	Male	29	60	9	12	80	68	5	20	5
XJNSCLC082	NSCLC	Training cohort	Xijing	Ⅲ	56	Female	29	60	9	12	80	68	5	20	5
XJCRC050	CRC	Training cohort	Xijing	Ⅲ	73	Male	29	60	9	12	80	68	5	20	5
XJCRC051	CRC	Internal validation cohort	Xijing	Ⅱ	63	Male	29	60	9	12	80	68	5	20	5
XJCRC052	CRC	Internal validation cohort	Xijing	Ⅰ	47	Female	29	60	9	12	80	68	5	20	5
XJHCC084	HCC	Internal validation cohort	Xijing	A	58	Female	29	60	9	12	80	69	5	20	5
XJHCC085	HCC	Internal validation cohort	Xijing	B	65	Male	29	60	9	12	80	69	5	20	5
XJHCC086	HCC	Internal validation cohort	Xijing	A	56	Male	29	60	9	12	80	69	5	20	5
XJHCC087	HCC	Training cohort	Xijing	C	39	Female	29	60	9	12	80	69	5	20	5
XJHCC088	HCC	Internal validation cohort	Xijing	C	62	Male	29	60	9	12	80	69	5	20	5
XJHCC089	HCC	Training cohort	Xijing	A	56	Male	29	60	9	12	80	69	5	20	5
XJBCN014	BCN	Internal validation cohort	Xijing	NA	64	Male	29	60	9	12	80	69	5	20	5
XJIBD012	IBD	Training cohort	Xijing	NA	50	Male	29	60	9	12	80	69	5	20	5
XJHCC090	HCC	Internal validation cohort	Xijing	0	67	Male	29	60	9	12	80	69	5	20	5
XJBCN015	BCN	Training cohort	Xijing	NA	49	Male	29	60	9	12	80	69	5	20	5
XJIBD013	IBD	Internal validation cohort	Xijing	NA	37	Male	29	60	9	12	80	70	5	20	5
XJIBD014	IBD	Internal validation cohort	Xijing	NA	47	Female	29	60	9	12	80	70	5	20	5
XJHB085	HB	Training cohort	Xijing	NA	55	Female	29	60	9	12	80	70	5	20	5
XJHB086	HB	Training cohort	Xijing	NA	49	Male	29	60	9	12	80	70	5	20	5
XJHB087	HB	Internal validation cohort	Xijing	NA	57	Male	29	60	9	12	80	70	5	20	5
XJHB088	HB	Internal validation cohort	Xijing	NA	72	Female	29	60	9	12	80	70	5	20	5
XJNSCLC083	NSCLC	Training cohort	Xijing	Ⅲ	56	Female	30	60	9	12	80	70	5	20	5
XJNSCLC084	NSCLC	Internal validation cohort	Xijing	Ⅳ	63	Female	30	60	9	12	80	70	5	20	5
XJNSCLC085	NSCLC	Internal validation cohort	Xijing	Ⅲ	63	Male	30	60	9	12	80	70	5	20	5
XJNSCLC086	NSCLC	Training cohort	Xijing	Ⅲ	53	Female	30	60	9	12	80	70	5	20	5
XJNSCLC087	NSCLC	Internal validation cohort	Xijing	Ⅰ	73	Male	30	60	9	12	80	71	5	20	5
XJNSCLC088	NSCLC	Internal validation cohort	Xijing	Ⅰ	46	Male	30	60	9	12	80	71	5	20	5
XJBOT044	BOT	Training cohort	Xijing	NA	46	Female	30	60	9	12	80	71	5	20	5
XJBOT045	BOT	Training cohort	Xijing	NA	37	Female	30	60	9	12	80	71	5	20	5
XJCCRCC019	ccRCC	Training cohort	Xijing	Ⅱ	67	Female	30	60	9	12	80	71	5	20	5
XJBLT013	BLT	Internal validation cohort	Xijing	NA	38	Female	30	60	9	12	80	71	5	20	5
XJBLT014	BLT	Training cohort	Xijing	NA	66	Male	30	60	9	12	80	71	5	20	5
XJHC136	HC	Training cohort	Xijing	NA	78	Female	30	60	9	12	80	71	5	20	5
XJHC137	HC	Internal validation cohort	Xijing	NA	61	Male	30	60	9	12	80	71	5	20	5
XJHC138	HC	Baseline HC	Xijing	NA	54	Male	30	60	9	12	80	71	5	20	5
XJHB089	HB	Internal validation cohort	Xijing	NA	43	Male	30	60	9	12	80	72	5	20	5
XJHB090	HB	Training cohort	Xijing	NA	49	Female	30	60	9	12	80	72	5	20	5
XJHB091	HB	Training cohort	Xijing	NA	64	Male	30	60	9	12	80	72	5	20	5
XJHB092	HB	Internal validation cohort	Xijing	NA	38	Male	30	60	9	12	80	72	5	20	5
XJHB093	HB	Training cohort	Xijing	NA	61	Male	30	60	9	12	80	72	5	20	5
XJHC139	HC	Internal validation cohort	Xijing	NA	47	Female	30	60	9	12	80	72	5	20	5
XJHC140	HC	Training cohort	Xijing	NA	27	Male	30	60	9	12	80	72	5	20	5
XJPN035	PN	Training cohort	Xijing	NA	46	Male	30	60	9	12	80	72	5	20	5
XJPN036	PN	Training cohort	Xijing	NA	60	Male	30	60	9	12	80	72	5	20	5
XJPN037	PN	Training cohort	Xijing	NA	60	Male	30	60	9	12	80	72	5	20	5
XJCRC053	CRC	Training cohort	Xijing	Ⅲ	37	Male	31	60	10	12	80	73	5	20	5
XJBOT046	BOT	Training cohort	Xijing	NA	45	Female	31	60	10	12	80	73	5	20	5
XJBOT047	BOT	Internal validation cohort	Xijing	NA	67	Female	31	60	10	12	80	73	5	20	5
XJHCC091	HCC	Training cohort	Xijing	B	58	Male	31	60	10	12	80	73	5	20	5
XJSOC074	SOC	Internal validation cohort	Xijing	Ⅲ	48	Female	31	60	10	12	80	73	5	20	5
XJHCC092	HCC	Training cohort	Xijing	B	51	Male	31	60	10	12	80	73	5	20	5
XJHCC093	HCC	Internal validation cohort	Xijing	A	58	Female	31	60	10	12	80	73	5	20	5
XJHCC094	HCC	Internal validation cohort	Xijing	B	49	Male	31	60	10	12	80	73	5	20	5
XJBCN016	BCN	Training cohort	Xijing	NA	45	Male	31	60	10	12	80	73	5	20	5
XJCRC054	CRC	Internal validation cohort	Xijing	Ⅱ	64	Female	31	60	10	12	80	73	5	20	5
XJCRC055	CRC	Training cohort	Xijing	Ⅳ	71	Male	31	60	10	12	80	74	5	20	5
XJCRC056	CRC	Training cohort	Xijing	Ⅳ	65	Male	31	60	10	12	80	74	5	20	5
XJCRC057	CRC	Training cohort	Xijing	Ⅱ	53	Male	31	60	10	12	80	74	5	20	5
XJNSCLC089	NSCLC	Internal validation cohort	Xijing	Ⅰ	40	Male	31	60	10	12	80	74	5	20	5
XJNSCLC090	NSCLC	Internal validation cohort	Xijing	Ⅰ	72	Male	31	60	10	12	80	74	5	20	5
XJNSCLC091	NSCLC	Internal validation cohort	Xijing	Ⅳ	50	Female	31	60	10	12	80	74	5	20	5
XJHCC095	HCC	Training cohort	Xijing	B	58	Male	31	60	10	12	80	74	5	20	5
XJSOC075	SOC	Training cohort	Xijing	Ⅲ	61	Female	31	60	10	12	80	74	5	20	5
XJSOC076	SOC	Training cohort	Xijing	Ⅲ	52	Female	31	60	10	12	80	74	5	20	5
XJHC141	HC	Internal validation cohort	Xijing	NA	38	Male	31	60	10	12	80	74	5	20	5
XJHC142	HC	Training cohort	Xijing	NA	63	Male	31	60	10	12	80	75	5	20	5
XJHC143	HC	Training cohort	Xijing	NA	39	Male	31	60	10	12	80	75	5	20	5
XJHC144	HC	Baseline HC	Xijing	NA	65	Female	31	60	10	12	80	75	5	20	5
XJHC145	HC	Training cohort	Xijing	NA	55	Male	31	60	10	12	80	75	5	20	5
XJBOT048	BOT	Internal validation cohort	Xijing	NA	42	Female	32	60	10	12	80	75	5	20	5
XJBOT049	BOT	Training cohort	Xijing	NA	56	Female	32	60	10	12	80	75	5	20	5
XJBOT050	BOT	Internal validation cohort	Xijing	NA	66	Female	32	60	10	12	80	75	5	20	5
XJCCRCC020	ccRCC	Internal validation cohort	Xijing	Ⅳ	72	Male	32	60	10	12	80	75	5	20	5
XJNSCLC092	NSCLC	Internal validation cohort	Xijing	Ⅰ	63	Female	32	60	10	12	80	75	5	20	5
XJNSCLC093	NSCLC	Training cohort	Xijing	Ⅰ	66	Female	32	60	10	12	80	75	5	20	5
XJHCC096	HCC	Training cohort	Xijing	A	62	Male	32	60	10	12	80	76	5	20	5
XJHCC097	HCC	Internal validation cohort	Xijing	0	69	Male	32	60	10	12	80	76	5	20	5
XJHCC098	HCC	Training cohort	Xijing	A	46	Male	32	60	10	12	80	76	5	20	5
XJHCC099	HCC	Training cohort	Xijing	A	66	Male	32	60	10	12	80	76	5	20	5
XJHCC100	HCC	Internal validation cohort	Xijing	A	42	Male	32	60	10	12	80	76	5	20	5
XJSOC077	SOC	Internal validation cohort	Xijing	Ⅰ	50	Female	32	60	10	12	80	76	5	20	5
XJSOC078	SOC	Internal validation cohort	Xijing	Ⅰ	68	Female	32	60	10	12	80	76	5	20	5
XJSOC079	SOC	Internal validation cohort	Xijing	Ⅲ	67	Female	32	60	10	12	80	76	5	20	5
XJHB094	HB	Training cohort	Xijing	NA	40	Male	32	60	10	12	80	76	5	20	5
XJHC146	HC	Baseline HC	Xijing	NA	48	Female	32	60	10	12	80	76	5	20	5
XJNSCLC094	NSCLC	Training cohort	Xijing	Ⅲ	66	Male	32	60	10	12	80	77	5	20	5
XJNSCLC095	NSCLC	Internal validation cohort	Xijing	Ⅳ	69	Male	32	60	10	12	80	77	5	20	5
XJSOC080	SOC	Training cohort	Xijing	Ⅳ	66	Female	32	60	10	12	80	77	5	20	5
XJHB095	HB	Training cohort	Xijing	NA	71	Male	32	60	10	12	80	77	5	20	5
XJHC147	HC	Training cohort	Xijing	NA	62	Female	32	60	10	12	80	77	5	20	5
XJHC148	HC	Internal validation cohort	Xijing	NA	64	Male	32	60	10	12	80	77	5	20	5
XJHC149	HC	Internal validation cohort	Xijing	NA	46	Male	32	60	10	12	80	77	5	20	5
XJHC150	HC	Training cohort	Xijing	NA	55	Male	32	60	10	12	80	77	5	20	5
XJCRC058	CRC	Training cohort	Xijing	Ⅲ	51	Male	33	60	10	12	80	77	5	20	5
XJCRC059	CRC	Training cohort	Xijing	Ⅱ	67	Male	33	60	10	12	80	77	5	20	5
XJCRC060	CRC	Internal validation cohort	Xijing	Ⅲ	60	Male	33	60	10	12	80	78	5	20	5
XJNSCLC096	NSCLC	Training cohort	Xijing	Ⅰ	54	Male	33	60	10	12	80	78	5	20	5
XJNSCLC097	NSCLC	Training cohort	Xijing	Ⅰ	48	Female	33	60	10	12	80	78	5	20	5
XJHB096	HB	Training cohort	Xijing	NA	43	Male	33	60	10	12	80	78	5	20	5
XJHB097	HB	Internal validation cohort	Xijing	NA	35	Male	33	60	10	12	80	78	5	20	5
XJHB098	HB	Training cohort	Xijing	NA	45	Male	33	60	10	12	80	78	5	20	5
XJHB099	HB	Training cohort	Xijing	NA	46	Female	33	60	10	12	80	78	5	20	5
XJHB100	HB	Internal validation cohort	Xijing	NA	62	Female	33	60	10	12	80	78	5	20	5
XJPN038	PN	Training cohort	Xijing	NA	82	Male	33	60	10	12	80	78	5	20	5
XJPN039	PN	Internal validation cohort	Xijing	NA	42	Male	33	60	10	12	80	78	5	20	5
XJPN040	PN	Training cohort	Xijing	NA	60	Female	33	60	10	12	80	79	5	20	5
XJHC151	HC	Baseline HC	Xijing	NA	60	Female	33	60	10	12	80	79	5	20	5
XJHC152	HC	Internal validation cohort	Xijing	NA	68	Female	33	60	10	12	80	79	5	20	5
XJHC153	HC	Internal validation cohort	Xijing	NA	68	Female	33	60	10	12	80	79	5	20	5
XJHC154	HC	Internal validation cohort	Xijing	NA	42	Male	33	60	10	12	80	79	5	20	5
XJNSCLC098	NSCLC	Training cohort	Xijing	Ⅰ	57	Female	33	60	10	12	80	79	5	20	5
XJNSCLC099	NSCLC	Internal validation cohort	Xijing	Ⅱ	56	Male	33	60	10	12	80	79	5	20	5
XJNSCLC100	NSCLC	Internal validation cohort	Xijing	Ⅲ	73	Female	33	60	10	12	80	79	5	20	5
TDBC001	BC	External validation cohort	Tangdu	Ⅱ	53	Female	34	60	11	12	80	80	6	20	6
TDBC002	BC	External validation cohort	Tangdu	Ⅱ	53	Female	34	60	11	12	80	80	6	20	6
TDHCC001	HCC	External validation cohort	Tangdu	A	57	Male	34	60	11	12	80	80	6	20	6
TDHCC002	HCC	External validation cohort	Tangdu	0	49	Male	34	60	11	12	80	80	6	20	6
TDHCC003	HCC	External validation cohort	Tangdu	B	60	Male	34	60	11	12	80	80	6	20	6
TDHCC004	HCC	External validation cohort	Tangdu	A	52	Male	34	60	11	12	80	80	6	20	6
TDHCC005	HCC	External validation cohort	Tangdu	A	62	Male	34	60	11	12	80	80	6	20	6
TDHCC006	HCC	External validation cohort	Tangdu	C	60	Male	34	60	11	12	80	80	6	20	6
TDSOC001	SOC	External validation cohort	Tangdu	Ⅰ	30	Female	34	60	11	12	80	80	6	20	6
TDCRC001	CRC	External validation cohort	Tangdu	Ⅱ	46	Male	34	60	11	12	80	80	6	20	6
TDCRC002	CRC	External validation cohort	Tangdu	Ⅳ	66	Male	34	60	11	12	80	81	6	20	6
TDCRC003	CRC	External validation cohort	Tangdu	Ⅲ	76	Female	34	60	11	12	80	81	6	20	6
TDCRC004	CRC	External validation cohort	Tangdu	Ⅱ	78	Female	34	60	11	12	80	81	6	20	6
TDHB001	HB	External validation cohort	Tangdu	NA	54	Male	34	60	11	12	80	81	6	20	6
TDHB002	HB	External validation cohort	Tangdu	NA	44	Female	34	60	11	12	80	81	6	20	6
TDHB003	HB	External validation cohort	Tangdu	NA	61	Male	34	60	11	12	80	81	6	20	6
TDHB004	HB	External validation cohort	Tangdu	NA	53	Female	34	60	11	12	80	81	6	20	6
TDHB005	HB	External validation cohort	Tangdu	NA	51	Female	34	60	11	12	80	81	6	20	6
TDHC001	HC	External validation cohort	Tangdu	NA	45	Female	34	60	11	12	80	81	6	20	6
TDHC002	HC	External validation cohort	Tangdu	NA	67	Male	34	60	11	12	80	81	6	20	6
TDHC003	HC	External validation cohort	Tangdu	NA	63	Female	34	60	11	12	80	82	6	20	6
TDHC004	HC	External validation cohort	Tangdu	NA	53	Female	34	60	11	12	80	82	6	20	6
TDHC005	HC	External validation cohort	Tangdu	NA	32	Female	34	60	11	12	80	82	6	20	6
TDHC006	HC	External validation cohort	Tangdu	NA	52	Male	34	60	11	12	80	82	6	20	6
TDBC003	BC	External validation cohort	Tangdu	Ⅱ	42	Female	35	60	11	12	80	82	6	20	6
TDBC004	BC	External validation cohort	Tangdu	Ⅱ	53	Female	35	60	11	12	80	82	6	20	6
TDNSCLC001	NSCLC	External validation cohort	Tangdu	Ⅲ	73	Male	35	60	11	12	80	82	6	20	6
TDNSCLC002	NSCLC	External validation cohort	Tangdu	Ⅰ	63	Male	35	60	11	12	80	82	6	20	6
TDNSCLC003	NSCLC	External validation cohort	Tangdu	Ⅳ	33	Female	35	60	11	12	80	82	6	20	6
TDNSCLC004	NSCLC	External validation cohort	Tangdu	Ⅲ	61	Female	35	60	11	12	80	82	6	20	6
TDBLT001	BLT	External validation cohort	Tangdu	NA	31	Male	35	60	11	12	80	83	6	20	6
TDBLT002	BLT	External validation cohort	Tangdu	NA	68	Male	35	60	11	12	80	83	6	20	6
TDCRC005	CRC	External validation cohort	Tangdu	Ⅲ	51	Female	35	60	11	12	80	83	6	20	6
TDCRC006	CRC	External validation cohort	Tangdu	Ⅲ	68	Male	35	60	11	12	80	83	6	20	6
TDNSCLC005	NSCLC	External validation cohort	Tangdu	Ⅰ	67	Male	35	60	11	12	80	83	6	20	6
TDNSCLC006	NSCLC	External validation cohort	Tangdu	Ⅲ	54	Female	35	60	11	12	80	83	6	20	6
TDNSCLC007	NSCLC	External validation cohort	Tangdu	Ⅲ	79	Male	35	60	11	12	80	83	6	20	6
TDPN001	PN	External validation cohort	Tangdu	NA	65	Male	35	60	11	12	80	83	6	20	6
TDPN002	PN	External validation cohort	Tangdu	NA	65	Male	35	60	11	12	80	83	6	20	6
TDPN003	PN	External validation cohort	Tangdu	NA	73	Male	35	60	11	12	80	83	6	20	6
TDBC005	BC	External validation cohort	Tangdu	Ⅱ	54	Female	35	60	11	12	80	84	6	20	6
TDBLT003	BLT	External validation cohort	Tangdu	NA	75	Male	35	60	11	12	80	84	6	20	6
TDHC007	HC	External validation cohort	Tangdu	NA	43	Male	35	60	11	12	80	84	6	20	6
TDHC008	HC	External validation cohort	Tangdu	NA	78	Female	35	60	11	12	80	84	6	20	6
TDHC009	HC	External validation cohort	Tangdu	NA	35	Female	35	60	11	12	80	84	6	20	6
TDPN004	PN	External validation cohort	Tangdu	NA	58	Female	35	60	11	12	80	84	6	20	6
TDHC010	HC	External validation cohort	Tangdu	NA	35	Male	35	60	11	12	80	84	6	20	6
TDHC011	HC	External validation cohort	Tangdu	NA	58	Female	35	60	11	12	80	84	6	20	6
TDBOT001	BOT	External validation cohort	Tangdu	NA	54	Female	36	60	11	12	80	84	6	20	6
TDBOT002	BOT	External validation cohort	Tangdu	NA	54	Female	36	60	11	12	80	84	6	20	6
TDSOC002	SOC	External validation cohort	Tangdu	Ⅰ	65	Female	36	60	11	12	80	85	6	20	6
TDSOC003	SOC	External validation cohort	Tangdu	Ⅲ	70	Female	36	60	11	12	80	85	6	20	6
TDHCC007	HCC	External validation cohort	Tangdu	B	67	Male	36	60	11	12	80	85	6	20	6
TDHCC008	HCC	External validation cohort	Tangdu	A	45	Male	36	60	11	12	80	85	6	20	6
TDHCC009	HCC	External validation cohort	Tangdu	A	47	Male	36	60	11	12	80	85	6	20	6
TDHCC010	HCC	External validation cohort	Tangdu	C	60	Female	36	60	11	12	80	85	6	20	6
TDCRC007	CRC	External validation cohort	Tangdu	Ⅱ	66	Male	36	60	11	12	80	85	6	20	6
TDCRC008	CRC	External validation cohort	Tangdu	Ⅲ	65	Male	36	60	11	12	80	85	6	20	6
TDCRC009	CRC	External validation cohort	Tangdu	Ⅰ	33	Male	36	60	11	12	80	85	6	20	6
TDCRC010	CRC	External validation cohort	Tangdu	Ⅰ	56	Male	36	60	11	12	80	85	6	20	6
TDHB006	HB	External validation cohort	Tangdu	NA	54	Male	36	60	11	12	80	86	6	20	6
TDHB007	HB	External validation cohort	Tangdu	NA	43	Male	36	60	11	12	80	86	6	20	6
TDHB008	HB	External validation cohort	Tangdu	NA	58	Female	36	60	11	12	80	86	6	20	6
TDHB009	HB	External validation cohort	Tangdu	NA	52	Male	36	60	11	12	80	86	6	20	6
TDHB010	HB	External validation cohort	Tangdu	NA	49	Male	36	60	11	12	80	86	6	20	6
TDHB011	HB	External validation cohort	Tangdu	NA	56	Female	36	60	11	12	80	86	6	20	6
TDHCC011	HCC	External validation cohort	Tangdu	C	48	Female	36	60	11	12	80	86	6	20	6
TDHC012	HC	External validation cohort	Tangdu	NA	64	Male	36	60	11	12	80	86	6	20	6
TDHC013	HC	External validation cohort	Tangdu	NA	35	Male	36	60	11	12	80	86	6	20	6
TDHC014	HC	External validation cohort	Tangdu	NA	38	Male	36	60	11	12	80	86	6	20	6
TDHC015	HC	External validation cohort	Tangdu	NA	52	Male	36	60	11	12	80	87	6	20	6
TDHC016	HC	External validation cohort	Tangdu	NA	57	Male	36	60	11	12	80	87	6	20	6
TDNSCLC008	NSCLC	External validation cohort	Tangdu	Ⅱ	71	Male	37	60	11	12	80	87	6	20	6
TDNSCLC009	NSCLC	External validation cohort	Tangdu	Ⅲ	54	Female	37	60	11	12	80	87	6	20	6
TDNSCLC010	NSCLC	External validation cohort	Tangdu	Ⅰ	35	Male	37	60	11	12	80	87	6	20	6
TDNSCLC011	NSCLC	External validation cohort	Tangdu	Ⅰ	66	Male	37	60	11	12	80	87	6	20	6
TDNSCLC012	NSCLC	External validation cohort	Tangdu	Ⅰ	57	Male	37	60	11	12	80	87	6	20	6
TDNSCLC013	NSCLC	External validation cohort	Tangdu	Ⅲ	51	Male	37	60	11	12	80	87	6	20	6
TDBC006	BC	External validation cohort	Tangdu	Ⅱ	57	Female	37	60	11	12	80	87	6	20	6
TDBC007	BC	External validation cohort	Tangdu	Ⅱ	45	Female	37	60	11	12	80	87	6	20	6
TDBLT004	BLT	External validation cohort	Tangdu	NA	61	Female	37	60	12	12	80	88	6	20	6
TDNSCLC014	NSCLC	External validation cohort	Tangdu	Ⅰ	71	Male	37	60	12	12	80	88	6	20	6
TDNSCLC015	NSCLC	External validation cohort	Tangdu	Ⅰ	48	Female	37	60	12	12	80	88	6	20	6
TDPN005	PN	External validation cohort	Tangdu	NA	44	Male	37	60	12	12	80	88	6	20	6
TDCRC011	CRC	External validation cohort	Tangdu	Ⅱ	45	Female	37	60	12	12	80	88	6	20	6
TDCRC012	CRC	External validation cohort	Tangdu	Ⅳ	49	Female	37	60	12	12	80	88	6	20	6
TDCRC013	CRC	External validation cohort	Tangdu	Ⅲ	68	Male	37	60	12	12	80	88	6	20	6
TDHC017	HC	External validation cohort	Tangdu	NA	42	Male	37	60	12	12	80	88	6	20	6
TDHC018	HC	External validation cohort	Tangdu	NA	58	Male	37	60	12	12	80	88	6	20	6
TDHC019	HC	External validation cohort	Tangdu	NA	38	Male	37	60	12	12	80	88	6	20	6
TDHC020	HC	External validation cohort	Tangdu	NA	27	Male	37	60	12	12	80	89	6	20	6
TDPN006	PN	External validation cohort	Tangdu	NA	69	Male	37	60	12	12	80	89	6	20	6
TDPN007	PN	External validation cohort	Tangdu	NA	69	Male	37	60	12	12	80	89	6	20	6
TDBLT005	BLT	External validation cohort	Tangdu	NA	59	Female	37	60	12	12	80	89	6	20	6
TDCRC014	CRC	External validation cohort	Tangdu	Ⅱ	57	Female	37	60	12	12	80	89	6	20	6
TDCRC015	CRC	External validation cohort	Tangdu	Ⅱ	76	Female	37	60	12	12	80	89	6	20	6
TDBCN001	BCN	External validation cohort	Tangdu	NA	57	Male	38	60	12	12	80	89	6	20	6
TDBCN002	BCN	External validation cohort	Tangdu	NA	52	Male	38	60	12	12	80	89	6	20	6
TDBCN003	BCN	External validation cohort	Tangdu	NA	39	Female	38	60	12	12	80	89	6	20	6
TDIBD001	IBD	External validation cohort	Tangdu	NA	48	Male	38	60	12	12	80	89	6	20	6
TDIBD002	IBD	External validation cohort	Tangdu	NA	48	Female	38	60	12	12	80	90	6	20	6
TDHCC012	HCC	External validation cohort	Tangdu	B	61	Male	38	60	12	12	80	90	6	20	6
TDHCC013	HCC	External validation cohort	Tangdu	B	51	Male	38	60	12	12	80	90	6	20	6
TDHCC014	HCC	External validation cohort	Tangdu	C	55	Male	38	60	12	12	80	90	6	20	6
TDIBD003	IBD	External validation cohort	Tangdu	NA	47	Male	38	60	12	12	80	90	6	20	6
TDHB012	HB	External validation cohort	Tangdu	NA	53	Male	38	60	12	12	80	90	6	20	6
TDHB013	HB	External validation cohort	Tangdu	NA	63	Female	38	60	12	12	80	90	6	20	6
TDHB014	HB	External validation cohort	Tangdu	NA	48	Female	38	60	12	12	80	90	6	20	6
TDHC021	HC	External validation cohort	Tangdu	NA	34	Male	38	60	12	12	80	90	6	20	6
TDHC022	HC	External validation cohort	Tangdu	NA	68	Male	38	60	12	12	80	90	6	20	6
TDHC023	HC	External validation cohort	Tangdu	NA	58	Male	38	60	12	12	80	91	6	20	6
TDHC024	HC	External validation cohort	Tangdu	NA	52	Male	38	60	12	12	80	91	6	20	6
TDHC025	HC	External validation cohort	Tangdu	NA	62	Male	38	60	12	12	80	91	6	20	6
TDCRC016	CRC	External validation cohort	Tangdu	Ⅲ	68	Male	38	60	12	12	80	91	6	20	6
TDCRC017	CRC	External validation cohort	Tangdu	Ⅰ	65	Female	38	60	12	12	80	91	6	20	6
TDCRC018	CRC	External validation cohort	Tangdu	Ⅲ	75	Male	38	60	12	12	80	91	6	20	6
TDCRC019	CRC	External validation cohort	Tangdu	Ⅳ	48	Male	38	60	12	12	80	91	6	20	6
TDHB015	HB	External validation cohort	Tangdu	NA	39	Male	38	60	12	12	80	91	6	20	6
TDHB016	HB	External validation cohort	Tangdu	NA	36	Male	38	60	12	12	80	91	6	20	6
TDHB017	HB	External validation cohort	Tangdu	NA	50	Male	38	60	12	12	80	91	6	20	6
TDCCRCC001	ccRCC	External validation cohort	Tangdu	Ⅰ	68	Female	39	60	12	12	80	92	6	20	6
TDHCC015	HCC	External validation cohort	Tangdu	A	42	Male	39	60	12	12	80	92	6	20	6
TDHCC016	HCC	External validation cohort	Tangdu	C	57	Male	39	60	12	12	80	92	6	20	6
TDHCC017	HCC	External validation cohort	Tangdu	C	61	Male	39	60	12	12	80	92	6	20	6
TDBC008	BC	External validation cohort	Tangdu	Ⅰ	52	Female	39	60	12	12	80	92	6	20	6
TDBOT003	BOT	External validation cohort	Tangdu	NA	49	Female	39	60	12	12	80	92	6	20	6
TDBOT004	BOT	External validation cohort	Tangdu	NA	37	Female	39	60	12	12	80	92	6	20	6
TDNSCLC016	NSCLC	External validation cohort	Tangdu	Ⅲ	61	Female	39	60	12	12	80	92	6	20	6
TDNSCLC017	NSCLC	External validation cohort	Tangdu	Ⅰ	39	Male	39	60	12	12	80	92	6	20	6
TDSOC004	SOC	External validation cohort	Tangdu	Ⅱ	58	Female	39	60	12	12	80	92	6	20	6
TDSOC005	SOC	External validation cohort	Tangdu	Ⅱ	51	Female	39	60	12	12	80	93	6	20	6
TDHCC018	HCC	External validation cohort	Tangdu	A	53	Male	39	60	12	12	80	93	6	20	6
TDHCC019	HCC	External validation cohort	Tangdu	B	49	Female	39	60	12	12	80	93	6	20	6
TDHCC020	HCC	External validation cohort	Tangdu	A	39	Male	39	60	12	12	80	93	6	20	6
TDNSCLC018	NSCLC	External validation cohort	Tangdu	Ⅰ	48	Male	39	60	12	12	80	93	6	20	6
TDNSCLC019	NSCLC	External validation cohort	Tangdu	Ⅲ	62	Male	39	60	12	12	80	93	6	20	6
TDNSCLC020	NSCLC	External validation cohort	Tangdu	Ⅱ	71	Male	39	60	12	12	80	93	6	20	6
TDNSCLC021	NSCLC	External validation cohort	Tangdu	Ⅳ	30	Female	39	60	12	12	80	93	6	20	6
TDNSCLC022	NSCLC	External validation cohort	Tangdu	Ⅳ	70	Female	39	60	12	12	80	93	6	20	6
TDHC026	HC	External validation cohort	Tangdu	NA	29	Male	39	60	12	12	80	93	6	20	6
TDHC027	HC	External validation cohort	Tangdu	NA	39	Male	39	60	12	12	80	94	6	20	6
TDHC028	HC	External validation cohort	Tangdu	NA	51	Male	39	60	12	12	80	94	6	20	6
TDHC029	HC	External validation cohort	Tangdu	NA	34	Male	39	60	12	12	80	94	6	20	6
TDHC030	HC	External validation cohort	Tangdu	NA	51	Male	39	60	12	12	80	94	6	20	6
TDCCRCC002	ccRCC	External validation cohort	Tangdu	Ⅲ	70	Female	40	60	12	12	80	94	6	20	6
TDHCC021	HCC	External validation cohort	Tangdu	A	55	Male	40	60	12	12	80	94	6	20	6
TDHCC022	HCC	External validation cohort	Tangdu	C	61	Male	40	60	12	12	80	94	6	20	6
TDNSCLC023	NSCLC	External validation cohort	Tangdu	Ⅰ	54	Male	40	60	12	12	80	94	6	20	6
TDNSCLC024	NSCLC	External validation cohort	Tangdu	Ⅰ	45	Male	40	60	12	12	80	94	6	20	6
TDNSCLC025	NSCLC	External validation cohort	Tangdu	Ⅰ	57	Female	40	60	12	12	80	94	6	20	6
TDNSCLC026	NSCLC	External validation cohort	Tangdu	Ⅰ	45	Female	40	60	12	12	80	95	6	20	6
TDNSCLC027	NSCLC	External validation cohort	Tangdu	Ⅰ	59	Male	40	60	12	12	80	95	6	20	6
TDNSCLC028	NSCLC	External validation cohort	Tangdu	Ⅰ	72	Male	40	60	12	12	80	95	6	20	6
TDHCC023	HCC	External validation cohort	Tangdu	B	53	Male	40	60	12	12	80	95	6	20	6
TDHCC024	HCC	External validation cohort	Tangdu	D	62	Male	40	60	12	12	80	95	6	20	6
TDNSCLC029	NSCLC	External validation cohort	Tangdu	Ⅳ	68	Female	40	60	12	12	80	95	6	20	6
TDNSCLC030	NSCLC	External validation cohort	Tangdu	Ⅰ	58	Male	40	60	12	12	80	95	6	20	6
TDHC031	HC	External validation cohort	Tangdu	NA	57	Male	40	60	12	12	80	95	6	20	6
TDHC032	HC	External validation cohort	Tangdu	NA	39	Male	40	60	12	12	80	95	6	20	6
TDHC033	HC	External validation cohort	Tangdu	NA	61	Female	40	60	12	12	80	95	6	20	6
TDHC034	HC	External validation cohort	Tangdu	NA	43	Male	40	60	13	12	80	96	7	20	7
TDHC035	HC	External validation cohort	Tangdu	NA	45	Female	40	60	13	12	80	96	7	20	7
TDHC036	HC	External validation cohort	Tangdu	NA	63	Male	40	60	13	12	80	96	7	20	7
TDHB018	HB	External validation cohort	Tangdu	NA	51	Female	40	60	13	12	80	96	7	20	7
TDHB019	HB	External validation cohort	Tangdu	NA	24	Male	40	60	13	12	80	96	7	20	7
TDHB020	HB	External validation cohort	Tangdu	NA	39	Female	40	60	13	12	80	96	7	20	7
TDHB021	HB	External validation cohort	Tangdu	NA	70	Male	40	60	13	12	80	96	7	20	7
TDHB022	HB	External validation cohort	Tangdu	NA	42	Male	40	60	13	12	80	96	7	20	7
TDIBD004	IBD	External validation cohort	Tangdu	NA	31	Female	41	60	13	12	80	96	7	20	7
TDBCN004	BCN	External validation cohort	Tangdu	NA	53	Male	41	60	13	12	80	96	7	20	7
TDBCN005	BCN	External validation cohort	Tangdu	NA	57	Male	41	60	13	12	80	97	7	20	7
TDIBD005	IBD	External validation cohort	Tangdu	NA	34	Male	41	60	13	12	80	97	7	20	7
TDNSCLC031	NSCLC	External validation cohort	Tangdu	Ⅰ	47	Male	41	60	13	12	80	97	7	20	7
TDNSCLC032	NSCLC	External validation cohort	Tangdu	Ⅰ	54	Male	41	60	13	12	80	97	7	20	7
TDNSCLC033	NSCLC	External validation cohort	Tangdu	Ⅰ	57	Male	41	60	13	12	80	97	7	20	7
TDNSCLC034	NSCLC	External validation cohort	Tangdu	Ⅰ	48	Male	41	60	13	12	80	97	7	20	7
TDNSCLC035	NSCLC	External validation cohort	Tangdu	Ⅲ	64	Female	41	60	13	12	80	97	7	20	7
TDPN008	PN	External validation cohort	Tangdu	NA	54	Female	41	60	13	12	80	97	7	20	7
TDPN009	PN	External validation cohort	Tangdu	NA	63	Male	41	60	13	12	80	97	7	20	7
TDHC037	HC	External validation cohort	Tangdu	NA	70	Female	41	60	13	12	80	97	7	20	7
TDBCN006	BCN	External validation cohort	Tangdu	NA	58	Female	41	60	13	12	80	98	7	20	7
TDCRC020	CRC	External validation cohort	Tangdu	Ⅳ	66	Male	41	60	13	12	80	98	7	20	7
TDHC038	HC	External validation cohort	Tangdu	NA	48	Female	41	60	13	12	80	98	7	20	7
TDHC039	HC	External validation cohort	Tangdu	NA	75	Male	41	60	13	12	80	98	7	20	7
TDHC040	HC	External validation cohort	Tangdu	NA	37	Female	41	60	13	12	80	98	7	20	7
TDIBD006	IBD	External validation cohort	Tangdu	NA	61	Male	41	60	13	12	80	98	7	20	7
TDHC041	HC	External validation cohort	Tangdu	NA	68	Female	41	60	13	12	80	98	7	20	7
TDHC042	HC	External validation cohort	Tangdu	NA	42	Male	41	60	13	12	80	98	7	20	7
TDPN010	PN	External validation cohort	Tangdu	NA	72	Male	41	60	13	12	80	98	7	20	7
TDPN011	PN	External validation cohort	Tangdu	NA	54	Male	41	60	13	12	80	98	7	20	7
TDCRC021	CRC	External validation cohort	Tangdu	Ⅳ	50	Male	41	60	13	12	80	99	7	20	7
TDCRC022	CRC	External validation cohort	Tangdu	Ⅲ	78	Male	41	60	13	12	80	99	7	20	7
TDBOT005	BOT	External validation cohort	Tangdu	NA	49	Female	42	60	13	12	80	99	7	20	7
TDSOC006	SOC	External validation cohort	Tangdu	Ⅰ	44	Female	42	60	13	12	80	99	7	20	7
TDSOC007	SOC	External validation cohort	Tangdu	Ⅲ	50	Female	42	60	13	12	80	99	7	20	7
TDSOC008	SOC	External validation cohort	Tangdu	Ⅰ	54	Female	42	60	13	12	80	99	7	20	7
TDHCC025	HCC	External validation cohort	Tangdu	A	39	Male	42	60	13	12	80	99	7	20	7
TDHCC026	HCC	External validation cohort	Tangdu	B	58	Male	42	60	13	12	80	99	7	20	7
TDHCC027	HCC	External validation cohort	Tangdu	A	54	Male	42	60	13	12	80	99	7	20	7
TDHCC028	HCC	External validation cohort	Tangdu	0	59	Male	42	60	13	12	80	99	7	20	7
TDHCC029	HCC	External validation cohort	Tangdu	C	57	Male	42	60	13	12	80	100	7	20	7
TDHC043	HC	External validation cohort	Tangdu	NA	57	Male	42	60	13	12	80	100	7	20	7
TDHC044	HC	External validation cohort	Tangdu	NA	80	Female	42	60	13	12	80	100	7	20	7
TDHB023	HB	External validation cohort	Tangdu	NA	27	Male	42	60	13	12	80	100	7	20	7
TDHB024	HB	External validation cohort	Tangdu	NA	32	Male	42	60	13	12	80	100	7	20	7
TDHB025	HB	External validation cohort	Tangdu	NA	50	Male	42	60	13	12	80	100	7	20	7
TDHB026	HB	External validation cohort	Tangdu	NA	25	Male	42	60	13	12	80	100	7	20	7
TDHB027	HB	External validation cohort	Tangdu	NA	32	Male	42	60	13	12	80	100	7	20	7
TDHB028	HB	External validation cohort	Tangdu	NA	43	Female	42	60	13	12	80	100	7	20	7
TDHC045	HC	External validation cohort	Tangdu	NA	41	Female	42	60	13	12	80	100	7	20	7
TDHC046	HC	External validation cohort	Tangdu	NA	57	Male	42	60	13	12	80	101	7	20	7
TDHC047	HC	External validation cohort	Tangdu	NA	29	Male	42	60	13	12	80	101	7	20	7
TDHC048	HC	External validation cohort	Tangdu	NA	61	Male	42	60	13	12	80	101	7	20	7
TDHC049	HC	External validation cohort	Tangdu	NA	67	Male	42	60	13	12	80	101	7	20	7
TDHB029	HB	External validation cohort	Tangdu	NA	41	Male	42	60	13	12	80	101	7	20	7
TDBOT006	BOT	External validation cohort	Tangdu	NA	30	Female	42	60	13	12	80	101	7	20	7
TDCCRCC003	ccRCC	External validation cohort	Tangdu	Ⅱ	62	Male	43	60	13	12	80	101	7	20	7
TDCCRCC004	ccRCC	External validation cohort	Tangdu	Ⅱ	72	Male	43	60	13	12	80	101	7	20	7
TDSOC009	SOC	External validation cohort	Tangdu	Ⅲ	59	Female	43	60	13	12	80	101	7	20	7
TDHCC030	HCC	External validation cohort	Tangdu	B	52	Male	43	60	13	12	80	101	7	20	7
TDNSCLC036	NSCLC	External validation cohort	Tangdu	Ⅰ	54	Female	43	60	13	12	80	102	7	20	7
TDNSCLC037	NSCLC	External validation cohort	Tangdu	Ⅰ	57	Male	43	60	13	12	80	102	7	20	7
TDNSCLC038	NSCLC	External validation cohort	Tangdu	Ⅳ	55	Female	43	60	13	12	80	102	7	20	7
TDHCC031	HCC	External validation cohort	Tangdu	A	55	Male	43	60	13	12	80	102	7	20	7
TDHCC032	HCC	External validation cohort	Tangdu	D	61	Male	43	60	13	12	80	102	7	20	7
TDNSCLC039	NSCLC	External validation cohort	Tangdu	Ⅲ	77	Male	43	60	13	12	80	102	7	20	7
TDNSCLC040	NSCLC	External validation cohort	Tangdu	Ⅰ	56	Male	43	60	13	12	80	102	7	20	7
TDNSCLC041	NSCLC	External validation cohort	Tangdu	Ⅰ	58	Male	43	60	13	12	80	102	7	20	7
TDNSCLC042	NSCLC	External validation cohort	Tangdu	Ⅳ	68	Female	43	60	13	12	80	102	7	20	7
TDNSCLC043	NSCLC	External validation cohort	Tangdu	Ⅰ	75	Female	43	60	13	12	80	102	7	20	7
TDSOC010	SOC	External validation cohort	Tangdu	Ⅳ	55	Female	43	60	13	12	80	103	7	20	7
TDCRC023	CRC	External validation cohort	Tangdu	Ⅳ	69	Female	43	60	13	12	80	103	7	20	7
TDCRC024	CRC	External validation cohort	Tangdu	Ⅰ	76	Male	43	60	13	12	80	103	7	20	7
TDHC050	HC	External validation cohort	Tangdu	NA	66	Female	43	60	13	12	80	103	7	20	7
TDHC051	HC	External validation cohort	Tangdu	NA	45	Female	43	60	13	12	80	103	7	20	7
TDHC052	HC	External validation cohort	Tangdu	NA	65	Male	43	60	13	12	80	103	7	20	7
TDHC053	HC	External validation cohort	Tangdu	NA	68	Male	43	60	13	12	80	103	7	20	7
TDPN012	PN	External validation cohort	Tangdu	NA	66	Male	43	60	13	12	80	103	7	20	7
TDPN013	PN	External validation cohort	Tangdu	NA	56	Male	43	60	13	12	80	103	7	20	7
TDPN014	PN	External validation cohort	Tangdu	NA	96	Male	43	60	13	12	80	103	7	20	7
TDBC009	BC	External validation cohort	Tangdu	Ⅱ	58	Female	44	60	14	12	80	104	7	20	7
TDCCRCC005	ccRCC	External validation cohort	Tangdu	Ⅱ	68	Male	44	60	14	12	80	104	7	20	7
TDBC010	BC	External validation cohort	Tangdu	Ⅱ	55	Female	44	60	14	12	80	104	7	20	7
TDHCC033	HCC	External validation cohort	Tangdu	B	54	Male	44	60	14	12	80	104	7	20	7
TDHCC034	HCC	External validation cohort	Tangdu	A	39	Male	44	60	14	12	80	104	7	20	7
TDHCC035	HCC	External validation cohort	Tangdu	A	31	Male	44	60	14	12	80	104	7	20	7
TDHCC036	HCC	External validation cohort	Tangdu	A	53	Female	44	60	14	12	80	104	7	20	7
TDCCRCC006	ccRCC	External validation cohort	Tangdu	Ⅳ	70	Male	44	60	14	12	80	104	7	20	7
TDCRC025	CRC	External validation cohort	Tangdu	Ⅳ	60	Male	44	60	14	12	80	104	7	20	7
TDCRC026	CRC	External validation cohort	Tangdu	Ⅲ	74	Male	44	60	14	12	80	104	7	20	7
TDCRC027	CRC	External validation cohort	Tangdu	Ⅲ	58	Female	44	60	14	12	80	105	7	20	7
TDHC054	HC	External validation cohort	Tangdu	NA	28	Male	44	60	14	12	80	105	7	20	7
TDHC055	HC	External validation cohort	Tangdu	NA	25	Male	44	60	14	12	80	105	7	20	7
TDHC056	HC	External validation cohort	Tangdu	NA	68	Female	44	60	14	12	80	105	7	20	7
TDHB030	HB	External validation cohort	Tangdu	NA	59	Female	44	60	14	12	80	105	7	20	7
TDHB031	HB	External validation cohort	Tangdu	NA	48	Male	44	60	14	12	80	105	7	20	7
TDHB032	HB	External validation cohort	Tangdu	NA	57	Male	44	60	14	12	80	105	7	20	7
TDHB033	HB	External validation cohort	Tangdu	NA	63	Female	44	60	14	12	80	105	7	20	7
TDHC057	HC	External validation cohort	Tangdu	NA	62	Female	44	60	14	12	80	105	7	20	7
TDHC058	HC	External validation cohort	Tangdu	NA	68	Male	44	60	14	12	80	105	7	20	7
TDHB034	HB	External validation cohort	Tangdu	NA	50	Male	44	60	14	12	80	106	7	20	7
TDHB035	HB	External validation cohort	Tangdu	NA	56	Female	44	60	14	12	80	106	7	20	7
TDHB036	HB	External validation cohort	Tangdu	NA	62	Male	44	60	14	12	80	106	7	20	7
TDHB037	HB	External validation cohort	Tangdu	NA	50	Male	44	60	14	12	80	106	7	20	7
TDHCC037	HCC	External validation cohort	Tangdu	A	81	Male	45	60	14	12	80	106	7	20	7
TDBCN007	BCN	External validation cohort	Tangdu	NA	74	Male	45	60	14	12	80	106	7	20	7
TDHCC038	HCC	External validation cohort	Tangdu	A	68	Male	45	60	14	12	80	106	7	20	7
TDBLT006	BLT	External validation cohort	Tangdu	NA	57	Female	45	60	14	12	80	106	7	20	7
TDBLT007	BLT	External validation cohort	Tangdu	NA	57	Male	45	60	14	12	80	106	7	20	7
TDHCC039	HCC	External validation cohort	Tangdu	A	44	Male	45	60	14	12	80	106	7	20	7
TDHCC040	HCC	External validation cohort	Tangdu	C	73	Male	45	60	14	12	80	107	7	20	7
TDNSCLC044	NSCLC	External validation cohort	Tangdu	Ⅳ	47	Female	45	60	14	12	80	107	7	20	7
TDNSCLC045	NSCLC	External validation cohort	Tangdu	Ⅰ	63	Female	45	60	14	12	80	107	7	20	7
TDNSCLC046	NSCLC	External validation cohort	Tangdu	Ⅰ	64	Female	45	60	14	12	80	107	7	20	7
TDNSCLC047	NSCLC	External validation cohort	Tangdu	Ⅰ	76	Female	45	60	14	12	80	107	7	20	7
TDNSCLC048	NSCLC	External validation cohort	Tangdu	Ⅰ	27	Female	45	60	14	12	80	107	7	20	7
TDNSCLC049	NSCLC	External validation cohort	Tangdu	Ⅳ	58	Female	45	60	14	12	80	107	7	20	7
TDNSCLC050	NSCLC	External validation cohort	Tangdu	Ⅳ	54	Female	45	60	14	12	80	107	7	20	7
TDBCN008	BCN	External validation cohort	Tangdu	NA	47	Male	45	60	14	12	80	107	7	20	7
TDBCN009	BCN	External validation cohort	Tangdu	NA	59	Female	45	60	14	12	80	107	7	20	7
TDHC059	HC	External validation cohort	Tangdu	NA	46	Female	45	60	14	12	80	108	7	20	7
TDHC060	HC	External validation cohort	Tangdu	NA	42	Male	45	60	14	12	80	108	7	20	7
TDHC061	HC	External validation cohort	Tangdu	NA	66	Male	45	60	14	12	80	108	7	20	7
TDHC062	HC	External validation cohort	Tangdu	NA	52	Male	45	60	14	12	80	108	7	20	7
TDHC063	HC	External validation cohort	Tangdu	NA	31	Female	45	60	14	12	80	108	7	20	7
TDPN015	PN	External validation cohort	Tangdu	NA	95	Male	45	60	14	12	80	108	7	20	7
TDPN016	PN	External validation cohort	Tangdu	NA	65	Female	45	60	14	12	80	108	7	20	7
TDPN017	PN	External validation cohort	Tangdu	NA	73	Male	45	60	14	12	80	108	7	20	7
TDIBD007	IBD	External validation cohort	Tangdu	NA	33	Male	46	60	14	12	80	108	7	20	7
TDHCC041	HCC	External validation cohort	Tangdu	B	65	Male	46	60	14	12	80	108	7	20	7
TDHCC042	HCC	External validation cohort	Tangdu	A	49	Male	46	60	14	12	80	109	7	20	7
TDCRC028	CRC	External validation cohort	Tangdu	Ⅲ	70	Female	46	60	14	12	80	109	7	20	7
TDCRC029	CRC	External validation cohort	Tangdu	Ⅰ	28	Female	46	60	14	12	80	109	7	20	7
TDCRC030	CRC	External validation cohort	Tangdu	Ⅰ	59	Male	46	60	14	12	80	109	7	20	7
TDCRC031	CRC	External validation cohort	Tangdu	Ⅲ	61	Male	46	60	14	12	80	109	7	20	7
TDIBD008	IBD	External validation cohort	Tangdu	NA	77	Male	46	60	14	12	80	109	7	20	7
TDHC064	HC	External validation cohort	Tangdu	NA	33	Female	46	60	14	12	80	109	7	20	7
TDHC065	HC	External validation cohort	Tangdu	NA	30	Female	46	60	14	12	80	109	7	20	7
TDHC066	HC	External validation cohort	Tangdu	NA	34	Female	46	60	14	12	80	109	7	20	7
TDHC067	HC	External validation cohort	Tangdu	NA	60	Female	46	60	14	12	80	109	7	20	7
TDHCC043	HCC	External validation cohort	Tangdu	B	59	Male	46	60	14	12	80	110	7	20	7
TDHCC044	HCC	External validation cohort	Tangdu	0	42	Male	46	60	14	12	80	110	7	20	7
TDHCC045	HCC	External validation cohort	Tangdu	A	57	Male	46	60	14	12	80	110	7	20	7
TDHCC046	HCC	External validation cohort	Tangdu	A	78	Male	46	60	14	12	80	110	7	20	7
TDHC068	HC	External validation cohort	Tangdu	NA	69	Male	46	60	14	12	80	110	7	20	7
TDHC069	HC	External validation cohort	Tangdu	NA	48	Male	46	60	14	12	80	110	7	20	7
TDHB038	HB	External validation cohort	Tangdu	NA	42	Male	46	60	14	12	80	110	7	20	7
TDHB039	HB	External validation cohort	Tangdu	NA	53	Male	46	60	14	12	80	110	7	20	7
TDHB040	HB	External validation cohort	Tangdu	NA	46	Male	46	60	14	12	80	110	7	20	7
TDHB041	HB	External validation cohort	Tangdu	NA	34	Male	46	60	14	12	80	110	7	20	7
TDHB042	HB	External validation cohort	Tangdu	NA	50	Male	46	60	14	12	80	111	7	20	7
TDHB043	HB	External validation cohort	Tangdu	NA	42	Male	46	60	14	12	80	111	7	20	7
TDNSCLC051	NSCLC	External validation cohort	Tangdu	Ⅲ	68	Male	47	60	14	12	80	111	7	20	7
TDBC011	BC	External validation cohort	Tangdu	Ⅰ	47	Female	47	60	14	12	80	111	7	20	7
TDNSCLC052	NSCLC	External validation cohort	Tangdu	Ⅳ	55	Female	47	60	14	12	80	111	7	20	7
TDNSCLC053	NSCLC	External validation cohort	Tangdu	Ⅰ	71	Male	47	60	14	12	80	111	7	20	7
TDNSCLC054	NSCLC	External validation cohort	Tangdu	Ⅳ	66	Male	47	60	14	12	80	111	7	20	7
TDNSCLC055	NSCLC	External validation cohort	Tangdu	Ⅲ	42	Male	47	60	14	12	80	111	7	20	7
TDHCC047	HCC	External validation cohort	Tangdu	D	52	Male	47	60	14	12	80	111	7	20	7
TDHCC048	HCC	External validation cohort	Tangdu	A	58	Male	47	60	14	12	80	111	7	20	7
TDHCC049	HCC	External validation cohort	Tangdu	A	55	Male	47	60	15	12	80	112	8	20	8
TDNSCLC056	NSCLC	External validation cohort	Tangdu	Ⅳ	61	Female	47	60	15	12	80	112	8	20	8
TDNSCLC057	NSCLC	External validation cohort	Tangdu	Ⅱ	83	Male	47	60	15	12	80	112	8	20	8
TDNSCLC058	NSCLC	External validation cohort	Tangdu	Ⅳ	52	Male	47	60	15	12	80	112	8	20	8
TDHC070	HC	External validation cohort	Tangdu	NA	58	Female	47	60	15	12	80	112	8	20	8
TDHC071	HC	External validation cohort	Tangdu	NA	65	Male	47	60	15	12	80	112	8	20	8
TDHC072	HC	External validation cohort	Tangdu	NA	60	Male	47	60	15	12	80	112	8	20	8
TDHC073	HC	External validation cohort	Tangdu	NA	52	Female	47	60	15	12	80	112	8	20	8
TDHC074	HC	External validation cohort	Tangdu	NA	63	Male	47	60	15	12	80	112	8	20	8
TDHC075	HC	External validation cohort	Tangdu	NA	61	Female	47	60	15	12	80	112	8	20	8
TDHC076	HC	External validation cohort	Tangdu	NA	45	Female	47	60	15	12	80	113	8	20	8
TDHCC050	HCC	External validation cohort	Tangdu	A	73	Male	47	60	15	12	80	113	8	20	8
TDHB044	HB	External validation cohort	Tangdu	NA	35	Male	47	60	15	12	80	113	8	20	8
TDHB045	HB	External validation cohort	Tangdu	NA	61	Male	47	60	15	12	80	113	8	20	8
TDHB046	HB	External validation cohort	Tangdu	NA	34	Male	47	60	15	12	80	113	8	20	8
TDHB047	HB	External validation cohort	Tangdu	NA	43	Male	47	60	15	12	80	113	8	20	8
TDSOC011	SOC	External validation cohort	Tangdu	Ⅲ	58	Female	48	60	15	12	80	113	8	20	8
TDSOC012	SOC	External validation cohort	Tangdu	Ⅳ	44	Female	48	60	15	12	80	113	8	20	8
TDCRC032	CRC	External validation cohort	Tangdu	Ⅰ	49	Male	48	60	15	12	80	113	8	20	8
TDCRC033	CRC	External validation cohort	Tangdu	Ⅲ	58	Male	48	60	15	12	80	113	8	20	8
TDCRC034	CRC	External validation cohort	Tangdu	Ⅲ	68	Male	48	60	15	12	80	114	8	20	8
TDCRC035	CRC	External validation cohort	Tangdu	Ⅱ	62	Male	48	60	15	12	80	114	8	20	8
TDHC077	HC	External validation cohort	Tangdu	NA	52	Male	48	60	15	12	80	114	8	20	8
TDHC078	HC	External validation cohort	Tangdu	NA	69	Female	48	60	15	12	80	114	8	20	8
TDHC079	HC	External validation cohort	Tangdu	NA	51	Female	48	60	15	12	80	114	8	20	8
TDHC080	HC	External validation cohort	Tangdu	NA	57	Male	48	60	15	12	80	114	8	20	8
TDHC081	HC	External validation cohort	Tangdu	NA	52	Male	48	60	15	12	80	114	8	20	8
TDHC082	HC	External validation cohort	Tangdu	NA	49	Male	48	60	15	12	80	114	8	20	8
TDHCC051	HCC	External validation cohort	Tangdu	A	73	Male	48	60	15	12	80	114	8	20	8
TDHCC052	HCC	External validation cohort	Tangdu	A	59	Male	48	60	15	12	80	114	8	20	8
TDHCC053	HCC	External validation cohort	Tangdu	C	40	Male	48	60	15	12	80	115	8	20	8
TDHCC054	HCC	External validation cohort	Tangdu	0	58	Male	48	60	15	12	80	115	8	20	8
TDHCC055	HCC	External validation cohort	Tangdu	B	72	Male	48	60	15	12	80	115	8	20	8
TDBOT007	BOT	External validation cohort	Tangdu	NA	62	Female	48	60	15	12	80	115	8	20	8
TDBOT008	BOT	External validation cohort	Tangdu	NA	44	Female	48	60	15	12	80	115	8	20	8
TDHB048	HB	External validation cohort	Tangdu	NA	61	Female	48	60	15	12	80	115	8	20	8
TDHB049	HB	External validation cohort	Tangdu	NA	45	Male	48	60	15	12	80	115	8	20	8
TDHB050	HB	External validation cohort	Tangdu	NA	61	Male	48	60	15	12	80	115	8	20	8
TDHB051	HB	External validation cohort	Tangdu	NA	44	Male	48	60	15	12	80	115	8	20	8
TDHB052	HB	External validation cohort	Tangdu	NA	40	Male	48	60	15	12	80	115	8	20	8
TDCRC036	CRC	External validation cohort	Tangdu	Ⅲ	59	Male	49	60	15	12	80	116	8	20	8
TDCRC037	CRC	External validation cohort	Tangdu	Ⅲ	68	Female	49	60	15	12	80	116	8	20	8
TDCRC038	CRC	External validation cohort	Tangdu	Ⅲ	64	Female	49	60	15	12	80	116	8	20	8
TDNSCLC059	NSCLC	External validation cohort	Tangdu	Ⅰ	58	Female	49	60	15	12	80	116	8	20	8
TDNSCLC060	NSCLC	External validation cohort	Tangdu	Ⅲ	50	Male	49	60	15	12	80	116	8	20	8
TDNSCLC061	NSCLC	External validation cohort	Tangdu	Ⅰ	66	Female	49	60	15	12	80	116	8	20	8
TDNSCLC062	NSCLC	External validation cohort	Tangdu	Ⅰ	62	Male	49	60	15	12	80	116	8	20	8
TDPN018	PN	External validation cohort	Tangdu	NA	53	Male	49	60	15	12	80	116	8	20	8
TDPN019	PN	External validation cohort	Tangdu	NA	47	Male	49	60	15	12	80	116	8	20	8
TDPN020	PN	External validation cohort	Tangdu	NA	86	Female	49	60	15	12	80	116	8	20	8
TDPN021	PN	External validation cohort	Tangdu	NA	48	Male	49	60	15	12	80	117	8	20	8
TDBC012	BC	External validation cohort	Tangdu	Ⅰ	52	Female	49	60	15	12	80	117	8	20	8
TDHC083	HC	External validation cohort	Tangdu	NA	52	Male	49	60	15	12	80	117	8	20	8
TDHC084	HC	External validation cohort	Tangdu	NA	58	Male	49	60	15	12	80	117	8	20	8
TDHC085	HC	External validation cohort	Tangdu	NA	50	Female	49	60	15	12	80	117	8	20	8
TDHC086	HC	External validation cohort	Tangdu	NA	48	Male	49	60	15	12	80	117	8	20	8
TDHC087	HC	External validation cohort	Tangdu	NA	52	Female	49	60	15	12	80	117	8	20	8
TDHC088	HC	External validation cohort	Tangdu	NA	61	Male	49	60	15	12	80	117	8	20	8
TDHCC056	HCC	External validation cohort	Tangdu	A	67	Male	49	60	15	12	80	117	8	20	8
TDHCC057	HCC	External validation cohort	Tangdu	A	58	Male	49	60	15	12	80	117	8	20	8
TDHCC058	HCC	External validation cohort	Tangdu	A	72	Male	49	60	15	12	80	118	8	20	8
TDHCC059	HCC	External validation cohort	Tangdu	A	41	Male	49	60	15	12	80	118	8	20	8
TDHCC060	HCC	External validation cohort	Tangdu	C	54	Male	49	60	15	12	80	118	8	20	8
TDBC013	BC	External validation cohort	Tangdu	Ⅳ	40	Female	49	60	15	12	80	118	8	20	8
TDSOC013	SOC	External validation cohort	Tangdu	Ⅲ	41	Female	50	60	15	12	80	118	8	20	8
TDSOC014	SOC	External validation cohort	Tangdu	Ⅳ	65	Female	50	60	15	12	80	118	8	20	8
TDCRC039	CRC	External validation cohort	Tangdu	Ⅲ	39	Female	50	60	15	12	80	118	8	20	8
TDSOC015	SOC	External validation cohort	Tangdu	Ⅳ	72	Female	50	60	15	12	80	118	8	20	8
TDCRC040	CRC	External validation cohort	Tangdu	Ⅳ	37	Male	50	60	15	12	80	118	8	20	8
TDCRC041	CRC	External validation cohort	Tangdu	Ⅲ	33	Male	50	60	15	12	80	118	8	20	8
TDCRC042	CRC	External validation cohort	Tangdu	Ⅲ	36	Male	50	60	15	12	80	119	8	20	8
TDCRC043	CRC	External validation cohort	Tangdu	Ⅲ	48	Female	50	60	15	12	80	119	8	20	8
TDHC089	HC	External validation cohort	Tangdu	NA	50	Male	50	60	15	12	80	119	8	20	8
TDHC090	HC	External validation cohort	Tangdu	NA	24	Female	50	60	15	12	80	119	8	20	8
TDHC091	HC	External validation cohort	Tangdu	NA	60	Male	50	60	15	12	80	119	8	20	8
TDHC092	HC	External validation cohort	Tangdu	NA	61	Male	50	60	15	12	80	119	8	20	8
TDHC093	HC	External validation cohort	Tangdu	NA	49	Female	50	60	15	12	80	119	8	20	8
TDHCC061	HCC	External validation cohort	Tangdu	0	56	Male	50	60	15	12	80	119	8	20	8
TDHCC062	HCC	External validation cohort	Tangdu	A	72	Male	50	60	15	12	80	119	8	20	8
TDHCC063	HCC	External validation cohort	Tangdu	C	61	Male	50	60	15	12	80	119	8	20	8
TDHCC064	HCC	External validation cohort	Tangdu	0	63	Male	50	60	16	12	80	120	8	20	8
TDHB053	HB	External validation cohort	Tangdu	NA	54	Female	50	60	16	12	80	120	8	20	8
TDHB054	HB	External validation cohort	Tangdu	NA	48	Male	50	60	16	12	80	120	8	20	8
TDHB055	HB	External validation cohort	Tangdu	NA	54	Female	50	60	16	12	80	120	8	20	8
TDHB056	HB	External validation cohort	Tangdu	NA	66	Male	50	60	16	12	80	120	8	20	8
TDHB057	HB	External validation cohort	Tangdu	NA	71	Female	50	60	16	12	80	120	8	20	8
TDHB058	HB	External validation cohort	Tangdu	NA	45	Male	50	60	16	12	80	120	8	20	8
TDHB059	HB	External validation cohort	Tangdu	NA	49	Male	50	60	16	12	80	120	8	20	8
TDBLT008	BLT	External validation cohort	Tangdu	NA	39	Male	51	60	16	12	80	120	8	20	8
TDPN022	PN	External validation cohort	Tangdu	NA	52	Female	51	60	16	12	80	120	8	20	8
TDPN023	PN	External validation cohort	Tangdu	NA	67	Female	51	60	16	12	80	121	8	20	8
TDPN024	PN	External validation cohort	Tangdu	NA	23	Female	51	60	16	12	80	121	8	20	8
TDPN025	PN	External validation cohort	Tangdu	NA	78	Male	51	60	16	12	80	121	8	20	8
TDBCN010	BCN	External validation cohort	Tangdu	NA	49	Male	51	60	16	12	80	121	8	20	8
TDBCN011	BCN	External validation cohort	Tangdu	NA	56	Female	51	60	16	12	80	121	8	20	8
TDCCRCC007	ccRCC	External validation cohort	Tangdu	Ⅲ	72	Male	51	60	16	12	80	121	8	20	8
TDCRC044	CRC	External validation cohort	Tangdu	Ⅲ	60	Male	51	60	16	12	80	121	8	20	8
TDCRC045	CRC	External validation cohort	Tangdu	Ⅲ	43	Female	51	60	16	12	80	121	8	20	8
TDCRC046	CRC	External validation cohort	Tangdu	Ⅲ	65	Female	51	60	16	12	80	121	8	20	8
TDNSCLC063	NSCLC	External validation cohort	Tangdu	Ⅳ	70	Female	51	60	16	12	80	121	8	20	8
TDNSCLC064	NSCLC	External validation cohort	Tangdu	Ⅱ	82	Male	51	60	16	12	80	122	8	20	8
TDNSCLC065	NSCLC	External validation cohort	Tangdu	Ⅰ	45	Male	51	60	16	12	80	122	8	20	8
TDNSCLC066	NSCLC	External validation cohort	Tangdu	Ⅲ	54	Male	51	60	16	12	80	122	8	20	8
TDNSCLC067	NSCLC	External validation cohort	Tangdu	Ⅰ	57	Male	51	60	16	12	80	122	8	20	8
TDBLT009	BLT	External validation cohort	Tangdu	NA	52	Female	51	60	16	12	80	122	8	20	8
TDHC094	HC	External validation cohort	Tangdu	NA	47	Female	51	60	16	12	80	122	8	20	8
TDHC095	HC	External validation cohort	Tangdu	NA	70	Male	51	60	16	12	80	122	8	20	8
TDCCRCC008	ccRCC	External validation cohort	Tangdu	Ⅰ	64	Male	51	60	16	12	80	122	8	20	8
TDHC096	HC	External validation cohort	Tangdu	NA	59	Male	51	60	16	12	80	122	8	20	8
TDHC097	HC	External validation cohort	Tangdu	NA	59	Male	51	60	16	12	80	122	8	20	8
TDHC098	HC	External validation cohort	Tangdu	NA	26	Male	51	60	16	12	80	123	8	20	8
TDBLT010	BLT	External validation cohort	Tangdu	NA	41	Male	51	60	16	12	80	123	8	20	8
TDCRC047	CRC	External validation cohort	Tangdu	Ⅲ	46	Male	52	60	16	12	80	123	8	20	8
TDCRC048	CRC	External validation cohort	Tangdu	Ⅲ	45	Male	52	60	16	12	80	123	8	20	8
TDCRC049	CRC	External validation cohort	Tangdu	Ⅱ	73	Male	52	60	16	12	80	123	8	20	8
TDCRC050	CRC	External validation cohort	Tangdu	Ⅱ	46	Male	52	60	16	12	80	123	8	20	8
TDPN026	PN	External validation cohort	Tangdu	NA	76	Female	52	60	16	12	80	123	8	20	8
TDPN027	PN	External validation cohort	Tangdu	NA	31	Male	52	60	16	12	80	123	8	20	8
TDPN028	PN	External validation cohort	Tangdu	NA	59	Male	52	60	16	12	80	123	8	20	8
TDHC099	HC	External validation cohort	Tangdu	NA	20	Female	52	60	16	12	80	123	8	20	8
TDHCC065	HCC	External validation cohort	Tangdu	A	65	Male	52	60	16	12	80	124	8	20	8
TDHCC066	HCC	External validation cohort	Tangdu	C	77	Male	52	60	16	12	80	124	8	20	8
TDHCC067	HCC	External validation cohort	Tangdu	A	70	Male	52	60	16	12	80	124	8	20	8
TDHCC068	HCC	External validation cohort	Tangdu	B	53	Male	52	60	16	12	80	124	8	20	8
TDIBD009	IBD	External validation cohort	Tangdu	NA	54	Female	52	60	16	12	80	124	8	20	8
TDHC100	HC	External validation cohort	Tangdu	NA	39	Male	52	60	16	12	80	124	8	20	8
TDHC101	HC	External validation cohort	Tangdu	NA	64	Male	52	60	16	12	80	124	8	20	8
TDHC102	HC	External validation cohort	Tangdu	NA	60	Male	52	60	16	12	80	124	8	20	8
TDIBD010	IBD	External validation cohort	Tangdu	NA	47	Male	52	60	16	12	80	124	8	20	8
TDHB060	HB	External validation cohort	Tangdu	NA	55	Male	52	60	16	12	80	124	8	20	8
TDHB061	HB	External validation cohort	Tangdu	NA	47	Female	52	60	16	12	80	125	8	20	8
TDHB062	HB	External validation cohort	Tangdu	NA	39	Male	52	60	16	12	80	125	8	20	8
TDHB063	HB	External validation cohort	Tangdu	NA	37	Male	52	60	16	12	80	125	8	20	8
TDHB064	HB	External validation cohort	Tangdu	NA	52	Male	52	60	16	12	80	125	8	20	8
TDPN029	PN	External validation cohort	Tangdu	NA	57	Female	52	60	16	12	80	125	8	20	8
TDPN030	PN	External validation cohort	Tangdu	NA	64	Female	52	60	16	12	80	125	8	20	8
TDCRC051	CRC	External validation cohort	Tangdu	Ⅱ	60	Male	53	60	16	12	80	125	8	20	8
TDSOC016	SOC	External validation cohort	Tangdu	Ⅲ	63	Female	53	60	16	12	80	125	8	20	8
TDCRC052	CRC	External validation cohort	Tangdu	Ⅱ	56	Male	53	60	16	12	80	125	8	20	8
TDHCC069	HCC	External validation cohort	Tangdu	A	49	Male	53	60	16	12	80	125	8	20	8
TDHCC070	HCC	External validation cohort	Tangdu	C	40	Male	53	60	16	12	80	126	8	20	8
TDHC103	HC	External validation cohort	Tangdu	NA	66	Male	53	60	16	12	80	126	8	20	8
TDHCC071	HCC	External validation cohort	Tangdu	B	61	Male	53	60	16	12	80	126	8	20	8
TDNSCLC068	NSCLC	External validation cohort	Tangdu	Ⅲ	65	Male	53	60	16	12	80	126	8	20	8
TDHC104	HC	External validation cohort	Tangdu	NA	59	Male	53	60	16	12	80	126	8	20	8
TDHC105	HC	External validation cohort	Tangdu	NA	52	Male	53	60	16	12	80	126	8	20	8
TDHC106	HC	External validation cohort	Tangdu	NA	66	Male	53	60	16	12	80	126	8	20	8
TDHC107	HC	External validation cohort	Tangdu	NA	69	Male	53	60	16	12	80	126	8	20	8
TDHB065	HB	External validation cohort	Tangdu	NA	36	Male	53	60	16	12	80	126	8	20	8
TDHB066	HB	External validation cohort	Tangdu	NA	54	Male	53	60	16	12	80	126	8	20	8
TDNSCLC069	NSCLC	External validation cohort	Tangdu	Ⅳ	71	Female	53	60	16	12	80	127	8	20	8
TDNSCLC070	NSCLC	External validation cohort	Tangdu	Ⅰ	72	Male	53	60	16	12	80	127	8	20	8
TDSOC017	SOC	External validation cohort	Tangdu	Ⅳ	57	Female	53	60	16	12	80	127	8	20	8
TDSOC018	SOC	External validation cohort	Tangdu	Ⅲ	56	Female	53	60	16	12	80	127	8	20	8
TDHB067	HB	External validation cohort	Tangdu	NA	40	Female	53	60	16	12	80	127	8	20	8
TDHB068	HB	External validation cohort	Tangdu	NA	33	Male	53	60	16	12	80	127	8	20	8
TDNSCLC071	NSCLC	External validation cohort	Tangdu	Ⅰ	57	Female	53	60	16	12	80	127	8	20	8
TDNSCLC072	NSCLC	External validation cohort	Tangdu	Ⅰ	48	Male	53	60	16	12	80	127	8	20	8
TDNSCLC073	NSCLC	External validation cohort	Tangdu	Ⅱ	53	Male	53	60	16	12	80	127	8	20	8
TDNSCLC074	NSCLC	External validation cohort	Tangdu	Ⅳ	60	Male	53	60	16	12	80	127	8	20	8
TDCRC053	CRC	External validation cohort	Tangdu	Ⅱ	70	Male	54	60	17	12	80	128	9	20	9
TDCRC054	CRC	External validation cohort	Tangdu	Ⅱ	65	Male	54	60	17	12	80	128	9	20	9
TDHCC072	HCC	External validation cohort	Tangdu	A	41	Male	54	60	17	12	80	128	9	20	9
TDHCC073	HCC	External validation cohort	Tangdu	A	60	Female	54	60	17	12	80	128	9	20	9
TDHCC074	HCC	External validation cohort	Tangdu	B	57	Female	54	60	17	12	80	128	9	20	9
TDBC014	BC	External validation cohort	Tangdu	Ⅲ	43	Female	54	60	17	12	80	128	9	20	9
TDBC015	BC	External validation cohort	Tangdu	Ⅳ	39	Female	54	60	17	12	80	128	9	20	9
TDCCRCC009	ccRCC	External validation cohort	Tangdu	Ⅰ	60	Male	54	60	17	12	80	128	9	20	9
TDCCRCC010	ccRCC	External validation cohort	Tangdu	Ⅰ	55	Female	54	60	17	12	80	128	9	20	9
TDHCC075	HCC	External validation cohort	Tangdu	C	49	Female	54	60	17	12	80	128	9	20	9
TDHC108	HC	External validation cohort	Tangdu	NA	66	Female	54	60	17	12	80	129	9	20	9
TDHC109	HC	External validation cohort	Tangdu	NA	58	Female	54	60	17	12	80	129	9	20	9
TDHC110	HC	External validation cohort	Tangdu	NA	69	Female	54	60	17	12	80	129	9	20	9
TDHC111	HC	External validation cohort	Tangdu	NA	59	Male	54	60	17	12	80	129	9	20	9
TDHB069	HB	External validation cohort	Tangdu	NA	48	Female	54	60	17	12	80	129	9	20	9
TDHB070	HB	External validation cohort	Tangdu	NA	48	Male	54	60	17	12	80	129	9	20	9
TDHB071	HB	External validation cohort	Tangdu	NA	41	Male	54	60	17	12	80	129	9	20	9
TDHB072	HB	External validation cohort	Tangdu	NA	41	Male	54	60	17	12	80	129	9	20	9
TDHB073	HB	External validation cohort	Tangdu	NA	61	Male	54	60	17	12	80	129	9	20	9
TDNSCLC075	NSCLC	External validation cohort	Tangdu	Ⅲ	58	Male	54	60	17	12	80	129	9	20	9
TDNSCLC076	NSCLC	External validation cohort	Tangdu	Ⅰ	75	Male	54	60	17	12	80	130	9	20	9
TDNSCLC077	NSCLC	External validation cohort	Tangdu	Ⅳ	69	Female	54	60	17	12	80	130	9	20	9
TDNSCLC078	NSCLC	External validation cohort	Tangdu	Ⅰ	48	Female	54	60	17	12	80	130	9	20	9
TDNSCLC079	NSCLC	External validation cohort	Tangdu	Ⅰ	73	Male	54	60	17	12	80	130	9	20	9
TDCRC055	CRC	External validation cohort	Tangdu	Ⅱ	61	Female	55	60	17	12	80	130	9	20	9
TDCRC056	CRC	External validation cohort	Tangdu	Ⅱ	38	Female	55	60	17	12	80	130	9	20	9
TDCRC057	CRC	External validation cohort	Tangdu	Ⅱ	53	Female	55	60	17	12	80	130	9	20	9
TDCRC058	CRC	External validation cohort	Tangdu	Ⅱ	40	Female	55	60	17	12	80	130	9	20	9
TDHCC076	HCC	External validation cohort	Tangdu	B	40	Female	55	60	17	12	80	130	9	20	9
TDHCC077	HCC	External validation cohort	Tangdu	C	50	Female	55	60	17	12	80	130	9	20	9
TDHCC078	HCC	External validation cohort	Tangdu	C	66	Female	55	60	17	12	80	131	9	20	9
TDHCC079	HCC	External validation cohort	Tangdu	B	67	Female	55	60	17	12	80	131	9	20	9
TDHCC080	HCC	External validation cohort	Tangdu	B	62	Female	55	60	17	12	80	131	9	20	9
TDHB074	HB	External validation cohort	Tangdu	NA	49	Male	55	60	17	12	80	131	9	20	9
TDHB075	HB	External validation cohort	Tangdu	NA	46	Male	55	60	17	12	80	131	9	20	9
TDHB076	HB	External validation cohort	Tangdu	NA	64	Male	55	60	17	12	80	131	9	20	9
TDHB077	HB	External validation cohort	Tangdu	NA	71	Male	55	60	17	12	80	131	9	20	9
TDHC112	HC	External validation cohort	Tangdu	NA	67	Female	55	60	17	12	80	131	9	20	9
TDHC113	HC	External validation cohort	Tangdu	NA	44	Female	55	60	17	12	80	131	9	20	9
TDHC114	HC	External validation cohort	Tangdu	NA	57	Male	55	60	17	12	80	131	9	20	9
TDHC115	HC	External validation cohort	Tangdu	NA	52	Male	55	60	17	12	80	132	9	20	9
TDHC116	HC	External validation cohort	Tangdu	NA	50	Male	55	60	17	12	80	132	9	20	9
TDSOC019	SOC	External validation cohort	Tangdu	Ⅲ	69	Female	55	60	17	12	80	132	9	20	9
TDSOC020	SOC	External validation cohort	Tangdu	Ⅳ	58	Female	55	60	17	12	80	132	9	20	9
TDHB078	HB	External validation cohort	Tangdu	NA	59	Female	55	60	17	12	80	132	9	20	9
TDHB079	HB	External validation cohort	Tangdu	NA	42	Male	55	60	17	12	80	132	9	20	9
TDHB080	HB	External validation cohort	Tangdu	NA	40	Male	55	60	17	12	80	132	9	20	9
TDHC117	HC	External validation cohort	Tangdu	NA	59	Female	55	60	17	12	80	132	9	20	9
TDBCN012	BCN	External validation cohort	Tangdu	NA	57	Male	56	60	17	12	80	132	9	20	9
TDCRC059	CRC	External validation cohort	Tangdu	Ⅱ	53	Female	56	60	17	12	80	132	9	20	9
TDCRC060	CRC	External validation cohort	Tangdu	Ⅰ	69	Female	56	60	17	12	80	133	9	20	9
TDHC118	HC	External validation cohort	Tangdu	NA	68	Female	56	60	17	12	80	133	9	20	9
TDHC119	HC	External validation cohort	Tangdu	NA	65	Female	56	60	17	12	80	133	9	20	9
TDHC120	HC	External validation cohort	Tangdu	NA	43	Male	56	60	17	12	80	133	9	20	9
TDNSCLC080	NSCLC	External validation cohort	Tangdu	Ⅰ	71	Male	56	60	17	12	80	133	9	20	9
XJHC155	HC	Training cohort	Xijing	NA	69	Male	57	60	18	12	80	134	10	20	10
XJHC156	HC	Internal validation cohort	Xijing	NA	60	Male	57	60	18	12	80	134	10	20	10
XJHC157	HC	Training cohort	Xijing	NA	51	Male	57	60	18	12	80	134	10	20	10
XJHC158	HC	Internal validation cohort	Xijing	NA	62	Male	57	60	18	12	80	134	10	20	10
XJHCC101	HCC	Training cohort	Xijing	C	51	Male	57	60	18	12	80	134	10	20	10
XJHCC102	HCC	Training cohort	Xijing	B	49	Male	57	60	18	12	80	134	10	20	10
XJHCC103	HCC	Internal validation cohort	Xijing	A	62	Male	57	60	18	12	80	134	10	20	10
XJBC041	BC	Training cohort	Xijing	Ⅳ	35	Female	57	60	18	12	80	134	10	20	10
XJBC042	BC	Training cohort	Xijing	Ⅲ	62	Female	57	60	18	12	80	134	10	20	10
XJIBD015	IBD	Training cohort	Xijing	NA	19	Female	57	60	18	12	80	134	10	20	10
XJIBD016	IBD	Internal validation cohort	Xijing	NA	64	Male	57	60	18	12	80	135	10	20	10
XJBLT015	BLT	Training cohort	Xijing	NA	58	Female	57	60	18	12	80	135	10	20	10
XJBLT016	BLT	Training cohort	Xijing	NA	58	Female	57	60	18	12	80	135	10	20	10
XJBLT017	BLT	Training cohort	Xijing	NA	25	Male	57	60	18	12	80	135	10	20	10
XJBLT018	BLT	Internal validation cohort	Xijing	NA	61	Female	57	60	18	12	80	135	10	20	10
XJCCRCC021	ccRCC	Internal validation cohort	Xijing	Ⅰ	57	Female	57	60	18	12	80	135	10	20	10
XJCCRCC022	ccRCC	Training cohort	Xijing	Ⅱ	74	Male	57	60	18	12	80	135	10	20	10
XJCRC061	CRC	Training cohort	Xijing	Ⅲ	53	Female	57	60	18	12	80	135	10	20	10
XJCRC062	CRC	Training cohort	Xijing	Ⅱ	52	Female	57	60	18	12	80	135	10	20	10
XJCRC063	CRC	Internal validation cohort	Xijing	Ⅲ	40	Female	57	60	18	12	80	135	10	20	10
XJCRC064	CRC	Internal validation cohort	Xijing	Ⅱ	69	Male	57	60	18	12	80	136	10	20	10
XJNSCLC101	NSCLC	Internal validation cohort	Xijing	Ⅰ	63	Female	57	60	18	12	80	136	10	20	10
XJNSCLC102	NSCLC	Training cohort	Xijing	Ⅰ	70	Male	57	60	18	12	80	136	10	20	10
XJNSCLC103	NSCLC	Training cohort	Xijing	Ⅰ	48	Female	57	60	18	12	80	136	10	20	10
XJHC159	HC	Training cohort	Xijing	NA	64	Male	58	60	18	12	80	136	10	20	10
XJHC160	HC	Training cohort	Xijing	NA	68	Male	58	60	18	12	80	136	10	20	10
XJHC161	HC	Training cohort	Xijing	NA	69	Female	58	60	18	12	80	136	10	20	10
XJHCC104	HCC	Internal validation cohort	Xijing	A	48	Male	58	60	18	12	80	136	10	20	10
XJHCC105	HCC	Training cohort	Xijing	A	59	Female	58	60	18	12	80	136	10	20	10
XJHCC106	HCC	Training cohort	Xijing	A	71	Female	58	60	18	12	80	136	10	20	10
XJHCC107	HCC	Training cohort	Xijing	C	55	Male	58	60	18	12	80	137	10	20	10
XJIBD017	IBD	Training cohort	Xijing	NA	34	Male	58	60	18	12	80	137	10	20	10
XJIBD018	IBD	Training cohort	Xijing	NA	47	Male	58	60	18	12	80	137	10	20	10
XJSOC081	SOC	Training cohort	Xijing	Ⅱ	58	Female	58	60	18	12	80	137	10	20	10
XJBCN017	BCN	Training cohort	Xijing	NA	49	Female	58	60	18	12	80	137	10	20	10
XJBCN018	BCN	Training cohort	Xijing	NA	66	Female	58	60	18	12	80	137	10	20	10
XJBCN019	BCN	Internal validation cohort	Xijing	NA	77	Male	58	60	18	12	80	137	10	20	10
XJBLT019	BLT	Training cohort	Xijing	NA	49	Male	58	60	18	12	80	137	10	20	10
XJBLT020	BLT	Internal validation cohort	Xijing	NA	55	Male	58	60	18	12	80	137	10	20	10
XJBLT021	BLT	Internal validation cohort	Xijing	NA	76	Male	58	60	18	12	80	137	10	20	10
XJCCRCC023	ccRCC	Internal validation cohort	Xijing	Ⅰ	30	Female	58	60	18	12	80	138	10	20	10
XJCCRCC024	ccRCC	Training cohort	Xijing	Ⅰ	60	Male	58	60	18	12	80	138	10	20	10
XJCCRCC025	ccRCC	Training cohort	Xijing	Ⅳ	56	Male	58	60	18	12	80	138	10	20	10
XJCRC065	CRC	Training cohort	Xijing	Ⅲ	50	Female	58	60	18	12	80	138	10	20	10
XJCRC066	CRC	Training cohort	Xijing	Ⅰ	83	Female	58	60	18	12	80	138	10	20	10
XJCRC067	CRC	Internal validation cohort	Xijing	Ⅱ	47	Female	58	60	18	12	80	138	10	20	10
XJCRC068	CRC	Internal validation cohort	Xijing	Ⅲ	71	Male	58	60	18	12	80	138	10	20	10
XJBLT022	BLT	Training cohort	Xijing	NA	44	Male	58	60	18	12	80	138	10	20	10
XJHC162	HC	Internal validation cohort	Xijing	NA	65	Female	59	60	18	12	80	138	10	20	10
XJHCC108	HCC	Training cohort	Xijing	A	47	Male	59	60	18	12	80	138	10	20	10
XJBC043	BC	Training cohort	Xijing	Ⅱ	44	Female	59	60	18	12	80	139	10	20	10
XJBC044	BC	Internal validation cohort	Xijing	Ⅱ	52	Female	59	60	18	12	80	139	10	20	10
XJBC045	BC	Internal validation cohort	Xijing	Ⅱ	49	Female	59	60	18	12	80	139	10	20	10
XJBC046	BC	Training cohort	Xijing	Ⅳ	54	Female	59	60	18	12	80	139	10	20	10
XJSOC082	SOC	Training cohort	Xijing	Ⅳ	54	Female	59	60	18	12	80	139	10	20	10
XJSOC083	SOC	Internal validation cohort	Xijing	Ⅲ	60	Female	59	60	18	12	80	139	10	20	10
XJSOC084	SOC	Training cohort	Xijing	Ⅲ	55	Female	59	60	18	12	80	139	10	20	10
XJSOC085	SOC	Training cohort	Xijing	Ⅰ	67	Female	59	60	18	12	80	139	10	20	10
XJSOC086	SOC	Internal validation cohort	Xijing	Ⅲ	37	Female	59	60	18	12	80	139	10	20	10
XJCCRCC026	ccRCC	Training cohort	Xijing	Ⅰ	56	Male	59	60	18	12	80	139	10	20	10
XJCCRCC027	ccRCC	Internal validation cohort	Xijing	Ⅱ	61	Male	59	60	18	12	80	140	10	20	10
XJHCC109	HCC	Training cohort	Xijing	C	53	Male	59	60	18	12	80	140	10	20	10
XJHCC110	HCC	Internal validation cohort	Xijing	A	51	Female	59	60	18	12	80	140	10	20	10
XJHCC111	HCC	Training cohort	Xijing	C	43	Male	59	60	18	12	80	140	10	20	10
XJCRC069	CRC	Internal validation cohort	Xijing	Ⅳ	58	Female	59	60	18	12	80	140	10	20	10
XJCRC070	CRC	Internal validation cohort	Xijing	Ⅳ	51	Female	59	60	18	12	80	140	10	20	10
XJCRC071	CRC	Training cohort	Xijing	Ⅱ	56	Female	59	60	18	12	80	140	10	20	10
XJCRC072	CRC	Internal validation cohort	Xijing	Ⅳ	65	Male	59	60	18	12	80	140	10	20	10
XJCRC073	CRC	Training cohort	Xijing	Ⅲ	44	Male	59	60	18	12	80	140	10	20	10
XJCRC074	CRC	Internal validation cohort	Xijing	Ⅳ	49	Male	59	60	18	12	80	140	10	20	10
XJHC163	HC	Internal validation cohort	Xijing	NA	60	Male	59	60	18	12	80	141	10	20	10
XJHC164	HC	Internal validation cohort	Xijing	NA	57	Female	59	60	18	12	80	141	10	20	10
XJIBD019	IBD	Internal validation cohort	Xijing	NA	33	Male	60	60	18	12	80	141	10	20	10
XJIBD020	IBD	Training cohort	Xijing	NA	19	Female	60	60	18	12	80	141	10	20	10
XJIBD021	IBD	Training cohort	Xijing	NA	71	Female	60	60	18	12	80	141	10	20	10
XJBCN020	BCN	Training cohort	Xijing	NA	56	Female	60	60	18	12	80	141	10	20	10
XJBCN021	BCN	Internal validation cohort	Xijing	NA	63	Female	60	60	18	12	80	141	10	20	10
XJNSCLC104	NSCLC	Internal validation cohort	Xijing	Ⅰ	56	Male	60	60	18	12	80	141	10	20	10
XJBLT023	BLT	Training cohort	Xijing	NA	28	Female	60	60	18	12	80	141	10	20	10
XJBLT024	BLT	Internal validation cohort	Xijing	NA	44	Female	60	60	18	12	80	141	10	20	10
XJBLT025	BLT	Internal validation cohort	Xijing	NA	69	Male	60	60	19	12	80	142	10	20	10
XJBLT026	BLT	Internal validation cohort	Xijing	NA	67	Female	60	60	19	12	80	142	10	20	10
XJBCN022	BCN	Internal validation cohort	Xijing	NA	61	Male	60	60	19	12	80	142	10	20	10
XJBCN023	BCN	Training cohort	Xijing	NA	41	Male	60	60	19	12	80	142	10	20	10
XJCRC075	CRC	Training cohort	Xijing	Ⅱ	51	Male	60	60	19	12	80	142	10	20	10
XJCRC076	CRC	Training cohort	Xijing	Ⅲ	68	Male	60	60	19	12	80	142	10	20	10
XJCRC077	CRC	Training cohort	Xijing	Ⅰ	36	Male	60	60	19	12	80	142	10	20	10
XJCRC078	CRC	Training cohort	Xijing	Ⅱ	73	Female	60	60	19	12	80	142	10	20	10
XJNSCLC105	NSCLC	Internal validation cohort	Xijing	Ⅰ	61	Male	60	60	19	12	80	142	10	20	10
XJNSCLC106	NSCLC	Internal validation cohort	Xijing	Ⅰ	51	Male	60	60	19	12	80	142	10	20	10
XJNSCLC107	NSCLC	Internal validation cohort	Xijing	Ⅰ	62	Female	60	60	19	12	80	143	10	20	10
XJHC165	HC	Training cohort	Xijing	NA	56	Male	60	60	19	12	80	143	10	20	10
XJHC166	HC	Training cohort	Xijing	NA	52	Female	60	60	19	12	80	143	10	20	10
XJHC167	HC	Internal validation cohort	Xijing	NA	19	Male	60	60	19	12	80	143	10	20	10
XJCRC079	CRC	Training cohort	Xijing	Ⅳ	50	Male	60	60	19	12	80	143	10	20	10
XJCRC080	CRC	Internal validation cohort	Xijing	Ⅱ	52	Male	60	60	19	12	80	143	10	20	10
XJBC047	BC	Internal validation cohort	Xijing	Ⅱ	46	Female	61	60	19	12	80	143	10	20	10
XJBC048	BC	Training cohort	Xijing	Ⅲ	52	Female	61	60	19	12	80	143	10	20	10
XJSOC087	SOC	Training cohort	Xijing	Ⅳ	44	Female	61	60	19	12	80	143	10	20	10
XJSOC088	SOC	Internal validation cohort	Xijing	Ⅳ	43	Female	61	60	19	12	80	143	10	20	10
XJSOC089	SOC	Internal validation cohort	Xijing	Ⅳ	73	Female	61	60	19	12	80	144	10	20	10
XJCCRCC028	ccRCC	Internal validation cohort	Xijing	Ⅲ	61	Male	61	60	19	12	80	144	10	20	10
XJIBD022	IBD	Internal validation cohort	Xijing	NA	50	Male	61	60	19	12	80	144	10	20	10
XJIBD023	IBD	Training cohort	Xijing	NA	53	Male	61	60	19	12	80	144	10	20	10
XJIBD024	IBD	Internal validation cohort	Xijing	NA	74	Female	61	60	19	12	80	144	10	20	10
XJHCC112	HCC	Internal validation cohort	Xijing	A	67	Female	61	60	19	12	80	144	10	20	10
XJHCC113	HCC	Training cohort	Xijing	C	55	Male	61	60	19	12	80	144	10	20	10
XJHCC114	HCC	Internal validation cohort	Xijing	A	65	Male	61	60	19	12	80	144	10	20	10
XJHCC115	HCC	Internal validation cohort	Xijing	C	61	Female	61	60	19	12	80	144	10	20	10
XJSOC090	SOC	Internal validation cohort	Xijing	Ⅰ	41	Female	61	60	19	12	80	144	10	20	10
XJHCC116	HCC	Internal validation cohort	Xijing	A	69	Female	61	60	19	12	80	145	10	20	10
XJCCRCC029	ccRCC	Internal validation cohort	Xijing	Ⅲ	52	Male	61	60	19	12	80	145	10	20	10
XJNSCLC108	NSCLC	Training cohort	Xijing	Ⅰ	77	Female	61	60	19	12	80	145	10	20	10
XJNSCLC109	NSCLC	Training cohort	Xijing	Ⅲ	57	Female	61	60	19	12	80	145	10	20	10
XJNSCLC110	NSCLC	Training cohort	Xijing	Ⅳ	67	Female	61	60	19	12	80	145	10	20	10
XJNSCLC111	NSCLC	Training cohort	Xijing	Ⅲ	55	Female	61	60	19	12	80	145	10	20	10
XJHC168	HC	Training cohort	Xijing	NA	59	Male	61	60	19	12	80	145	10	20	10
XJHC169	HC	Internal validation cohort	Xijing	NA	66	Male	61	60	19	12	80	145	10	20	10
XJHC170	HC	Training cohort	Xijing	NA	55	Male	61	60	19	12	80	145	10	20	10
XJNSCLC112	NSCLC	Training cohort	Xijing	Ⅳ	68	Female	61	60	19	12	80	145	10	20	10
XJIBD025	IBD	Internal validation cohort	Xijing	NA	32	Male	62	60	19	12	80	146	10	20	10
XJIBD026	IBD	Internal validation cohort	Xijing	NA	53	Male	62	60	19	12	80	146	10	20	10
XJHCC117	HCC	Training cohort	Xijing	A	53	Female	62	60	19	12	80	146	10	20	10
XJHCC118	HCC	Internal validation cohort	Xijing	A	47	Female	62	60	19	12	80	146	10	20	10
XJBCN024	BCN	Training cohort	Xijing	NA	73	Male	62	60	19	12	80	146	10	20	10
XJBCN025	BCN	Internal validation cohort	Xijing	NA	69	Male	62	60	19	12	80	146	10	20	10
XJBCN026	BCN	Training cohort	Xijing	NA	55	Female	62	60	19	12	80	146	10	20	10
XJBCN027	BCN	Training cohort	Xijing	NA	61	Female	62	60	19	12	80	146	10	20	10
XJCCRCC030	ccRCC	Training cohort	Xijing	Ⅰ	46	Male	62	60	19	12	80	146	10	20	10
XJCCRCC031	ccRCC	Training cohort	Xijing	Ⅰ	71	Male	62	60	19	12	80	146	10	20	10
XJIBD027	IBD	Internal validation cohort	Xijing	NA	60	Male	62	60	19	12	80	147	10	20	10
XJHC171	HC	Internal validation cohort	Xijing	NA	39	Male	62	60	19	12	80	147	10	20	10
XJHC172	HC	Training cohort	Xijing	NA	54	Male	62	60	19	12	80	147	10	20	10
XJHC173	HC	Training cohort	Xijing	NA	56	Female	62	60	19	12	80	147	10	20	10
XJHC174	HC	Internal validation cohort	Xijing	NA	47	Female	62	60	19	12	80	147	10	20	10
XJCRC081	CRC	Internal validation cohort	Xijing	Ⅱ	55	Male	62	60	19	12	80	147	10	20	10
XJCRC082	CRC	Training cohort	Xijing	Ⅲ	60	Male	62	60	19	12	80	147	10	20	10
XJCRC083	CRC	Internal validation cohort	Xijing	Ⅲ	49	Female	62	60	19	12	80	147	10	20	10
XJCRC084	CRC	Internal validation cohort	Xijing	Ⅱ	42	Male	62	60	19	12	80	147	10	20	10
XJCRC085	CRC	Internal validation cohort	Xijing	Ⅳ	56	Female	62	60	19	12	80	147	10	20	10
XJNSCLC113	NSCLC	Training cohort	Xijing	Ⅱ	64	Male	62	60	19	12	80	148	10	20	10
XJNSCLC114	NSCLC	Training cohort	Xijing	Ⅰ	41	Female	62	60	19	12	80	148	10	20	10
XJNSCLC115	NSCLC	Internal validation cohort	Xijing	Ⅰ	54	Male	62	60	19	12	80	148	10	20	10
XJNSCLC116	NSCLC	Internal validation cohort	Xijing	Ⅰ	65	Male	62	60	19	12	80	148	10	20	10
XJBLT027	BLT	Internal validation cohort	Xijing	NA	53	Female	63	60	19	12	80	148	10	20	10
XJBLT028	BLT	Internal validation cohort	Xijing	NA	49	Female	63	60	19	12	80	148	10	20	10
XJBLT029	BLT	Training cohort	Xijing	NA	31	Female	63	60	19	12	80	148	10	20	10
XJBLT030	BLT	Training cohort	Xijing	NA	37	Female	63	60	19	12	80	148	10	20	10
XJSOC091	SOC	Training cohort	Xijing	Ⅲ	71	Female	63	60	19	12	80	148	10	20	10
XJSOC092	SOC	Training cohort	Xijing	Ⅲ	59	Female	63	60	19	12	80	148	10	20	10
XJSOC093	SOC	Internal validation cohort	Xijing	Ⅲ	74	Female	63	60	19	12	80	149	10	20	10
XJSOC094	SOC	Training cohort	Xijing	Ⅱ	51	Female	63	60	19	12	80	149	10	20	10
XJHCC119	HCC	Training cohort	Xijing	C	44	Male	63	60	19	12	80	149	10	20	10
XJHCC120	HCC	Training cohort	Xijing	C	45	Male	63	60	19	12	80	149	10	20	10
XJHCC121	HCC	Internal validation cohort	Xijing	A	53	Male	63	60	19	12	80	149	10	20	10
XJBC049	BC	Internal validation cohort	Xijing	Ⅱ	50	Female	63	60	19	12	80	149	10	20	10
XJBC050	BC	Internal validation cohort	Xijing	Ⅰ	53	Female	63	60	19	12	80	149	10	20	10
XJHCC122	HCC	Internal validation cohort	Xijing	C	73	Female	63	60	19	12	80	149	10	20	10
XJHC175	HC	Internal validation cohort	Xijing	NA	45	Female	63	60	19	12	80	149	10	20	10
XJHC176	HC	Training cohort	Xijing	NA	63	Male	63	60	19	12	80	149	10	20	10
XJHC177	HC	Internal validation cohort	Xijing	NA	48	Male	63	60	20	12	80	150	11	20	11
XJHC178	HC	Internal validation cohort	Xijing	NA	56	Male	63	60	20	12	80	150	11	20	11
XJCRC086	CRC	Internal validation cohort	Xijing	Ⅳ	70	Female	63	60	20	12	80	150	11	20	11
XJCRC087	CRC	Training cohort	Xijing	Ⅳ	50	Male	63	60	20	12	80	150	11	20	11
XJNSCLC117	NSCLC	Internal validation cohort	Xijing	Ⅰ	54	Female	63	60	20	12	80	150	11	20	11
XJNSCLC118	NSCLC	Training cohort	Xijing	Ⅳ	66	Female	63	60	20	12	80	150	11	20	11
XJNSCLC119	NSCLC	Internal validation cohort	Xijing	Ⅰ	54	Female	63	60	20	12	80	150	11	20	11
XJNSCLC120	NSCLC	Internal validation cohort	Xijing	Ⅰ	52	Male	63	60	20	12	80	150	11	20	11
XJSOC095	SOC	Training cohort	Xijing	Ⅱ	58	Female	64	60	20	12	80	150	11	20	11
XJSOC096	SOC	Internal validation cohort	Xijing	Ⅲ	59	Female	64	60	20	12	80	150	11	20	11
XJSOC097	SOC	Internal validation cohort	Xijing	Ⅲ	78	Female	64	60	20	12	80	151	11	20	11
XJBCN028	BCN	Internal validation cohort	Xijing	NA	55	Male	64	60	20	12	80	151	11	20	11
XJBCN029	BCN	Internal validation cohort	Xijing	NA	54	Male	64	60	20	12	80	151	11	20	11
XJBCN030	BCN	Internal validation cohort	Xijing	NA	47	Male	64	60	20	12	80	151	11	20	11
XJCCRCC032	ccRCC	Internal validation cohort	Xijing	Ⅲ	53	Male	64	60	20	12	80	151	11	20	11
XJCCRCC033	ccRCC	Training cohort	Xijing	Ⅳ	34	Female	64	60	20	12	80	151	11	20	11
XJIBD028	IBD	Training cohort	Xijing	NA	72	Male	64	60	20	12	80	151	11	20	11
XJIBD029	IBD	Training cohort	Xijing	NA	55	Male	64	60	20	12	80	151	11	20	11
XJIBD030	IBD	Internal validation cohort	Xijing	NA	31	Female	64	60	20	12	80	151	11	20	11
XJHCC123	HCC	Internal validation cohort	Xijing	A	65	Male	64	60	20	12	80	151	11	20	11
XJHCC124	HCC	Training cohort	Xijing	B	55	Male	64	60	20	12	80	152	11	20	11
XJHCC125	HCC	Internal validation cohort	Xijing	A	66	Male	64	60	20	12	80	152	11	20	11
XJHCC126	HCC	Internal validation cohort	Xijing	B	65	Female	64	60	20	12	80	152	11	20	11
XJHC179	HC	Internal validation cohort	Xijing	NA	48	Male	64	60	20	12	80	152	11	20	11
XJHC180	HC	Training cohort	Xijing	NA	50	Male	64	60	20	12	80	152	11	20	11
XJCRC088	CRC	Internal validation cohort	Xijing	Ⅱ	60	Female	64	60	20	12	80	152	11	20	11
XJCRC089	CRC	Training cohort	Xijing	Ⅳ	64	Female	64	60	20	12	80	152	11	20	11
XJCRC090	CRC	Internal validation cohort	Xijing	Ⅱ	65	Male	64	60	20	12	80	152	11	20	11
XJCRC091	CRC	Training cohort	Xijing	Ⅱ	36	Female	64	60	20	12	80	152	11	20	11
XJCRC092	CRC	Training cohort	Xijing	Ⅰ	57	Female	64	60	20	12	80	152	11	20	11
TDSOC021	SOC	External validation cohort	Tangdu	Ⅰ	57	Female	65	60	21	12	80	153	12	20	12
TDSOC022	SOC	External validation cohort	Tangdu	Ⅲ	62	Female	65	60	21	12	80	153	12	20	12
TDSOC023	SOC	External validation cohort	Tangdu	Ⅲ	67	Female	65	60	21	12	80	153	12	20	12
TDBC016	BC	External validation cohort	Tangdu	Ⅰ	71	Female	65	60	21	12	80	153	12	20	12
TDBC017	BC	External validation cohort	Tangdu	Ⅰ	55	Female	65	60	21	12	80	153	12	20	12
TDBC018	BC	External validation cohort	Tangdu	Ⅱ	51	Female	65	60	21	12	80	153	12	20	12
TDCCRCC011	ccRCC	External validation cohort	Tangdu	Ⅱ	53	Female	65	60	21	12	80	153	12	20	12
TDCCRCC012	ccRCC	External validation cohort	Tangdu	Ⅰ	66	Female	65	60	21	12	80	153	12	20	12
TDCCRCC013	ccRCC	External validation cohort	Tangdu	Ⅱ	55	Male	65	60	21	12	80	153	12	20	12
TDHCC081	HCC	External validation cohort	Tangdu	A	64	Male	65	60	21	12	80	153	12	20	12
TDHCC082	HCC	External validation cohort	Tangdu	A	59	Male	65	60	21	12	80	154	12	20	12
TDHCC083	HCC	External validation cohort	Tangdu	A	60	Male	65	60	21	12	80	154	12	20	12
TDHCC084	HCC	External validation cohort	Tangdu	A	54	Male	65	60	21	12	80	154	12	20	12
TDHCC085	HCC	External validation cohort	Tangdu	A	57	Male	65	60	21	12	80	154	12	20	12
TDCRC061	CRC	External validation cohort	Tangdu	Ⅱ	62	Male	65	60	21	12	80	154	12	20	12
TDCRC062	CRC	External validation cohort	Tangdu	Ⅱ	77	Male	65	60	21	12	80	154	12	20	12
TDCRC063	CRC	External validation cohort	Tangdu	Ⅰ	55	Male	65	60	21	12	80	154	12	20	12
TDCRC064	CRC	External validation cohort	Tangdu	Ⅱ	80	Male	65	60	21	12	80	154	12	20	12
TDCRC065	CRC	External validation cohort	Tangdu	Ⅱ	47	Male	65	60	21	12	80	154	12	20	12
TDCRC066	CRC	External validation cohort	Tangdu	Ⅱ	62	Male	65	60	21	12	80	154	12	20	12
TDNSCLC081	NSCLC	External validation cohort	Tangdu	Ⅲ	70	Male	65	60	21	12	80	155	12	20	12
TDNSCLC082	NSCLC	External validation cohort	Tangdu	Ⅲ	66	Male	65	60	21	12	80	155	12	20	12
TDNSCLC083	NSCLC	External validation cohort	Tangdu	Ⅳ	55	Male	65	60	21	12	80	155	12	20	12
TDNSCLC084	NSCLC	External validation cohort	Tangdu	Ⅳ	60	Female	65	60	21	12	80	155	12	20	12
TDSOC024	SOC	External validation cohort	Tangdu	Ⅲ	65	Female	66	60	21	12	80	155	12	20	12
TDSOC025	SOC	External validation cohort	Tangdu	Ⅳ	52	Female	66	60	21	12	80	155	12	20	12
TDSOC026	SOC	External validation cohort	Tangdu	Ⅲ	54	Female	66	60	21	12	80	155	12	20	12
TDCCRCC014	ccRCC	External validation cohort	Tangdu	Ⅰ	70	Male	66	60	21	12	80	155	12	20	12
TDCCRCC015	ccRCC	External validation cohort	Tangdu	Ⅰ	60	Male	66	60	21	12	80	155	12	20	12
TDCCRCC016	ccRCC	External validation cohort	Tangdu	Ⅱ	39	Female	66	60	21	12	80	155	12	20	12
TDCCRCC017	ccRCC	External validation cohort	Tangdu	Ⅳ	67	Male	66	60	21	12	80	156	12	20	12
TDHCC086	HCC	External validation cohort	Tangdu	A	58	Male	66	60	21	12	80	156	12	20	12
TDHCC087	HCC	External validation cohort	Tangdu	A	56	Male	66	60	21	12	80	156	12	20	12
TDCRC067	CRC	External validation cohort	Tangdu	Ⅱ	66	Male	66	60	21	12	80	156	12	20	12
TDCRC068	CRC	External validation cohort	Tangdu	Ⅱ	65	Male	66	60	21	12	80	156	12	20	12
TDCRC069	CRC	External validation cohort	Tangdu	Ⅲ	43	Male	66	60	21	12	80	156	12	20	12
TDNSCLC085	NSCLC	External validation cohort	Tangdu	Ⅳ	58	Male	66	60	21	12	80	156	12	20	12
TDNSCLC086	NSCLC	External validation cohort	Tangdu	Ⅳ	77	Male	66	60	21	12	80	156	12	20	12
TDNSCLC087	NSCLC	External validation cohort	Tangdu	Ⅲ	47	Male	66	60	21	12	80	156	12	20	12
TDNSCLC088	NSCLC	External validation cohort	Tangdu	Ⅳ	36	Male	66	60	21	12	80	156	12	20	12
TDHCC088	HCC	External validation cohort	Tangdu	A	51	Female	66	60	21	12	80	157	12	20	12
TDHCC089	HCC	External validation cohort	Tangdu	B	56	Female	66	60	21	12	80	157	12	20	12
TDHCC090	HCC	External validation cohort	Tangdu	B	40	Female	66	60	21	12	80	157	12	20	12
TDCRC070	CRC	External validation cohort	Tangdu	Ⅲ	43	Male	66	60	21	12	80	157	12	20	12
TDCRC071	CRC	External validation cohort	Tangdu	Ⅲ	58	Male	66	60	21	12	80	157	12	20	12
TDCRC072	CRC	External validation cohort	Tangdu	Ⅳ	52	Female	66	60	21	12	80	157	12	20	12
TDCRC073	CRC	External validation cohort	Tangdu	Ⅳ	41	Male	66	60	21	12	80	157	12	20	12
TDSOC027	SOC	External validation cohort	Tangdu	Ⅳ	43	Female	66	60	21	12	80	157	12	20	12
TDBC019	BC	External validation cohort	Tangdu	Ⅱ	62	Female	67	60	21	12	80	157	12	20	12
TDBC020	BC	External validation cohort	Tangdu	Ⅱ	56	Female	67	60	21	12	80	157	12	20	12
TDBC021	BC	External validation cohort	Tangdu	Ⅱ	54	Female	67	60	21	12	80	158	12	20	12
TDBC022	BC	External validation cohort	Tangdu	Ⅳ	54	Female	67	60	21	12	80	158	12	20	12
TDNSCLC089	NSCLC	External validation cohort	Tangdu	Ⅳ	52	Male	67	60	21	12	80	158	12	20	12
TDHCC091	HCC	External validation cohort	Tangdu	B	59	Female	67	60	21	12	80	158	12	20	12
TDHCC092	HCC	External validation cohort	Tangdu	C	67	Female	67	60	21	12	80	158	12	20	12
TDHCC093	HCC	External validation cohort	Tangdu	B	62	Female	67	60	21	12	80	158	12	20	12
TDHCC094	HCC	External validation cohort	Tangdu	A	63	Male	67	60	21	12	80	158	12	20	12
TDHCC095	HCC	External validation cohort	Tangdu	A	52	Female	67	60	21	12	80	158	12	20	12
TDCRC074	CRC	External validation cohort	Tangdu	Ⅲ	43	Male	67	60	21	12	80	158	12	20	12
TDCRC075	CRC	External validation cohort	Tangdu	Ⅲ	77	Female	67	60	21	12	80	158	12	20	12
TDCRC076	CRC	External validation cohort	Tangdu	Ⅲ	53	Female	67	60	21	12	80	159	12	20	12
TDCRC077	CRC	External validation cohort	Tangdu	Ⅲ	72	Female	67	60	21	12	80	159	12	20	12
TDCRC078	CRC	External validation cohort	Tangdu	Ⅳ	47	Female	67	60	21	12	80	159	12	20	12
TDCRC079	CRC	External validation cohort	Tangdu	Ⅳ	82	Female	67	60	21	12	80	159	12	20	12
TDNSCLC090	NSCLC	External validation cohort	Tangdu	Ⅰ	67	Male	67	60	21	12	80	159	12	20	12
TDNSCLC091	NSCLC	External validation cohort	Tangdu	Ⅰ	54	Male	67	60	21	12	80	159	12	20	12
TDNSCLC092	NSCLC	External validation cohort	Tangdu	Ⅱ	49	Male	67	60	21	12	80	159	12	20	12
TDSOC028	SOC	External validation cohort	Tangdu	Ⅲ	57	Female	67	60	21	12	80	159	12	20	12
TDSOC029	SOC	External validation cohort	Tangdu	Ⅲ	52	Female	67	60	21	12	80	159	12	20	12
TDSOC030	SOC	External validation cohort	Tangdu	Ⅳ	70	Female	67	60	21	12	80	159	12	20	12
TDSOC031	SOC	External validation cohort	Tangdu	Ⅰ	37	Female	67	60	21	12	80	160	12	20	12
TDCRC080	CRC	External validation cohort	Tangdu	Ⅲ	73	Male	67	60	21	12	80	160	12	20	12
TDCCRCC018	ccRCC	External validation cohort	Tangdu	Ⅲ	31	Male	68	60	21	12	80	160	12	20	12
TDCCRCC019	ccRCC	External validation cohort	Tangdu	Ⅰ	72	Male	68	60	21	12	80	160	12	20	12
TDCCRCC020	ccRCC	External validation cohort	Tangdu	Ⅱ	57	Female	68	60	21	12	80	160	12	20	12
TDCCRCC021	ccRCC	External validation cohort	Tangdu	Ⅲ	43	Female	68	60	21	12	80	160	12	20	12
TDHCC096	HCC	External validation cohort	Tangdu	0	57	Female	68	60	21	12	80	160	12	20	12
TDHCC097	HCC	External validation cohort	Tangdu	A	56	Female	68	60	21	12	80	160	12	20	12
TDNSCLC093	NSCLC	External validation cohort	Tangdu	Ⅰ	64	Female	68	60	21	12	80	160	12	20	12
TDNSCLC094	NSCLC	External validation cohort	Tangdu	Ⅲ	54	Female	68	60	21	12	80	160	12	20	12
TDNSCLC095	NSCLC	External validation cohort	Tangdu	Ⅰ	56	Female	68	60	22	12	80	161	12	20	12
TDSOC032	SOC	External validation cohort	Tangdu	Ⅱ	53	Female	68	60	22	12	80	161	12	20	12
TDSOC033	SOC	External validation cohort	Tangdu	Ⅰ	49	Female	68	60	22	12	80	161	12	20	12
TDSOC034	SOC	External validation cohort	Tangdu	Ⅱ	65	Female	68	60	22	12	80	161	12	20	12
TDHCC098	HCC	External validation cohort	Tangdu	A	71	Female	68	60	22	12	80	161	12	20	12
TDHCC099	HCC	External validation cohort	Tangdu	A	63	Female	68	60	22	12	80	161	12	20	12
TDHCC100	HCC	External validation cohort	Tangdu	A	64	Female	68	60	22	12	80	161	12	20	12
TDCRC081	CRC	External validation cohort	Tangdu	Ⅲ	62	Male	68	60	22	12	80	161	12	20	12
TDCRC082	CRC	External validation cohort	Tangdu	Ⅲ	61	Male	68	60	22	12	80	161	12	20	12
TDCRC083	CRC	External validation cohort	Tangdu	Ⅳ	58	Female	68	60	22	12	80	161	12	20	12
TDCRC084	CRC	External validation cohort	Tangdu	Ⅲ	63	Male	68	60	22	12	80	162	12	20	12
TDCRC085	CRC	External validation cohort	Tangdu	Ⅳ	47	Female	68	60	22	12	80	162	12	20	12
TDCRC086	CRC	External validation cohort	Tangdu	Ⅳ	71	Male	68	60	22	12	80	162	12	20	12
TDCRC087	CRC	External validation cohort	Tangdu	Ⅳ	57	Female	68	60	22	12	80	162	12	20	12
Note: The staging classification of NSCLC, CRC, BC, and ccRCC relies on the TNM staging system developed by the American Joint Committee on Cancer (AJCC). The stratification of HCC follows the Barcelona Clinic Liver Cancer (BCLC) staging system. The staging classification of SOC is guided by the International Federation of Gynecology and Obstetrics (FIGO) guidelines.
Abbreviations: HC, healthy control; NA, not applicable; NSCLC, non-small cell lung cancer; CRC, colorectal cancer; BC, breast cancer; ccRCC, clear cell renal cell carcinoma; HCC, hepatocellular carcinoma; SOC, serous ovarian cancer; BLT, benign lung tumors; BCN, benign colonic neoplasm; BOT, benign ovarian tumor; PN, pneumonia; IBD, inflammatory bowel disease; HB, hepatitis B.
